# Supplementary material for: (1,2-Dicarba-closo-dodeca­boran­yl)trimethyl­methanaminium iodide
Source: Acta Crystallogr Sect E Struct Rep Online. 2011 Jul 30;67(Pt 8):o2148. doi: 10.1107/S160053681102928X (PMC3213586; doi:10.1107/S160053681102928X)
Supplement: Supplementary file 1 [file e-67-o2148-sup1.cif]

##############################################################################
#                                                                            #
# This CIF contains the data in a paper accepted for publication in          #
# Acta Crystallographica Section E. It conforms to the requirements of       #
# Notes for Authors for Acta Crystallographica Section E, and has been       #
# peer reviewed under the auspices of the IUCr Commission on Journals.       #
#                                                                            #
# Full details of the Crystallographic Information File format               #
# are given in the paper "The Crystallographic Information File (CIF):       #
# a New Standard Archive File for Crystallography" by S. R. Hall, F. H.      #
# Allen and I. D. Brown [Acta Cryst. (1991), A47, 655-685].                  #
#                                                                            #
# The current version of the core CIF dictionary is obtainable from          #
# ftp://ftp.iucr.org/pub/cif_core.dic.                                       #
#                                                                            #
# Software is freely available for graphical display of the structure(s)     #
# in this CIF. For information consult the CIF software page                 #
# http://www.iucr.org/resources/cif/software.                                #
#                                                                            #
# This file may be used for bona fide research purposes within the           #
# scientific community so long as proper attribution is given to the journal # 
# article from which it was obtained.                                        #
#                                                                            #
##############################################################################
data_global
_audit_creation_method     'form.cif (version 2.0)'
_journal_data_validation_number     ?
_journal_date_recd_electronic     2011-07-07
_journal_date_accepted     2011-07-20
_journal_name_full     'Acta Crystallographica, Section E'
_journal_year     2011
_journal_volume     67
_journal_issue      8
_journal_page_first     o2148
_journal_page_last     o2148
_journal_paper_category     QO
_journal_coeditor_code     DN2706
_publ_contact_author_name     'Professor Sang Ook Kang'
_publ_contact_author_address
;
Department of Advanced Materials Chemistry
Korea University, Sejong Campus
Chungnam 339-700
Republic of Korea
;
_publ_contact_author_email     sangok@korea.ac.kr
_publ_contact_author_fax     '82 41 867 5396'
_publ_contact_author_phone     '82 41 860 1334'
_publ_section_title
;
(1,2-Dicarba-<i>closo</i>-dodecaboranyl)trimethylmethanaminium iodide
;
loop_
    _publ_author_name
    _publ_author_address
    'Lee, Jong-Dae'
;
Department of Chemistry, College of Natural Sciences
Chosun University
Gwangju 501-759
Republic of Korea
;
    'Han, Won-Sik'
;
Department of Advanced Materials Chemistry
Korea University, Sejong Campus
Chungnam 339-700
Republic of Korea
;
    'Suh, Il-Hwan'
;
ReSEAT Program, Korea Institute of Science and Technology Information
335 Eoeun-dong, Yuseong-gu
Daejeon 305-806
Republic of Korea
;
    'Kang, Sang Ook'
;
Department of Advanced Materials Chemistry
Korea University, Sejong Campus
Chungnam 339-700
Republic of Korea
;
data_I
_audit_creation_method     SHELXL-97
_chemical_name_systematic
;
(1,2-Dicarba-<i>closo</i>-dodecaboranyl)trimethylmethanaminium iodide
;
_chemical_name_common     ?
_chemical_formula_moiety     'C6 H22 B10 N +, I -'
_chemical_formula_sum     'C6 H22 B10 I N'
_chemical_formula_iupac     'C6 H22 B10 N +, I -'
_chemical_formula_weight     343.25
_chemical_melting_point     ?
_symmetry_cell_setting     monoclinic
_symmetry_space_group_name_H-M     'P 21/n'
_symmetry_space_group_name_Hall     '-P 2yn'
loop_
    _symmetry_equiv_pos_as_xyz
    'x, y, z'
    '-x+1/2, y+1/2, -z+1/2'
    '-x, -y, -z'
    'x-1/2, -y-1/2, z-1/2'
_cell_length_a     6.7435(14)
_cell_length_b     25.013(5)
_cell_length_c     18.694(4)
_cell_angle_alpha     90.00
_cell_angle_beta     94.800(4)
_cell_angle_gamma     90.00
_cell_volume     3142.2(11)
_cell_formula_units_Z     8
_cell_measurement_reflns_used     5251
_cell_measurement_theta_min     2.334
_cell_measurement_theta_max     27.318
_cell_measurement_temperature     293(2)
_exptl_crystal_description     block
_exptl_crystal_colour     colourless
_exptl_crystal_size_max     0.28
_exptl_crystal_size_mid     0.25
_exptl_crystal_size_min     0.20
_exptl_crystal_density_diffrn     1.451
_exptl_crystal_density_meas     ?
_exptl_crystal_density_method     'not measured'
_exptl_crystal_F_000     1344
_exptl_absorpt_coefficient_mu     2.011
_exptl_absorpt_correction_type     multi-scan
_exptl_absorpt_process_details     '(SADABS; Sheldrick, 2008)'
_exptl_absorpt_correction_T_min     0.6029
_exptl_absorpt_correction_T_max     0.6892
_exptl_special_details     ?
_diffrn_ambient_temperature     293(2)
_diffrn_radiation_type     MoK\a
_diffrn_radiation_wavelength     0.71073
_diffrn_radiation_source     'fine-focus sealed tube'
_diffrn_radiation_monochromator     graphite
_diffrn_measurement_device_type     'Bruker SMART 1000 CCD'
_diffrn_measurement_method     \w
_diffrn_detector_area_resol_mean     ?
_diffrn_reflns_number     32138
_diffrn_reflns_av_R_equivalents     0.0320
_diffrn_reflns_av_sigmaI/netI     0.0270
_diffrn_reflns_theta_min     1.36
_diffrn_reflns_theta_max     28.32
_diffrn_reflns_theta_full     28.32
_diffrn_measured_fraction_theta_max     0.997
_diffrn_measured_fraction_theta_full     0.997
_diffrn_reflns_limit_h_min     -8
_diffrn_reflns_limit_h_max     8
_diffrn_reflns_limit_k_min     -33
_diffrn_reflns_limit_k_max     33
_diffrn_reflns_limit_l_min     -24
_diffrn_reflns_limit_l_max     24
_diffrn_standards_number     ?
_diffrn_standards_interval_count     ?
_diffrn_standards_interval_time     ?
_diffrn_standards_decay_%     ?
_refine_special_details
;
Refinement of <i>F</i>^2^ against ALL reflections. The weighted <i>R</i>-factor
<i>wR</i> and goodness of fit <i>S</i> are based on <i>F</i>^2^, conventional
<i>R</i>-factors <i>R</i> are based on <i>F</i>, with <i>F</i> set to zero for
negative <i>F</i>^2^. The threshold expression of <i>F</i>^2^ >
\s(<i>F</i>^2^) is used only for calculating <i>R</i>-factors(gt) <i>etc</i>.
and is not relevant to the choice of reflections for refinement.
<i>R</i>-factors based on <i>F</i>^2^ are statistically about twice as large
as those based on <i>F</i>, and <i>R</i>- factors based on ALL data will be
even larger.
;
_reflns_number_total     7772
_reflns_number_gt     5834
_reflns_threshold_expression     I>2\s(I)
_refine_ls_structure_factor_coef     Fsqd
_refine_ls_matrix_type     full
_refine_ls_R_factor_all     0.0487
_refine_ls_R_factor_gt     0.0307
_refine_ls_wR_factor_gt     0.0667
_refine_ls_wR_factor_ref     0.0755
_refine_ls_goodness_of_fit_ref     1.021
_refine_ls_restrained_S_all     1.021
_refine_ls_number_reflns     7772
_refine_ls_number_parameters     325
_refine_ls_number_restraints     0
_refine_ls_hydrogen_treatment     constr
_refine_ls_weighting_scheme     calc
_refine_ls_weighting_details
         'calc w=1/[\s^2^(Fo^2^)+(0.0267P)^2^+2.9488P] where P=(Fo^2^+2Fc^2^)/3'
_atom_sites_solution_hydrogens     geom
_atom_sites_solution_primary     direct
_atom_sites_solution_secondary     difmap
_refine_ls_shift/su_max     0.002
_refine_ls_shift/su_mean     0.000
_refine_diff_density_max     0.882
_refine_diff_density_min     -0.921
_refine_ls_extinction_method     none
_refine_ls_extinction_coef     ?
loop_
    _atom_type_symbol
    _atom_type_description
    _atom_type_scat_dispersion_real
    _atom_type_scat_dispersion_imag
    _atom_type_scat_source
    'C' 'C' 0.0033 0.0016
                         'International Tables Vol C Tables 4.2.6.8 and 6.1.1.4'
    'H' 'H' 0.0000 0.0000
                         'International Tables Vol C Tables 4.2.6.8 and 6.1.1.4'
    'B' 'B' 0.0013 0.0007
                         'International Tables Vol C Tables 4.2.6.8 and 6.1.1.4'
    'N' 'N' 0.0061 0.0033
                         'International Tables Vol C Tables 4.2.6.8 and 6.1.1.4'
    'I' 'I' -0.4742 1.8119
                         'International Tables Vol C Tables 4.2.6.8 and 6.1.1.4'
_computing_data_collection     'SMART (Bruker, 1999)'
_computing_cell_refinement     'SAINT-Plus (Bruker, 1999)'
_computing_data_reduction     'SAINT-Plus (Bruker, 1999)'
_computing_structure_solution     'SHELXS97 (Sheldrick, 2008)'
_computing_structure_refinement     'SHELXL97 (Sheldrick, 2008)'
_computing_molecular_graphics     'ORTEP-3 for Windows (Farrugia, 1997)'
_computing_publication_material     'SHELXL97 (Sheldrick, 2008)'
loop_
    _atom_site_type_symbol
    _atom_site_label
    _atom_site_fract_x
    _atom_site_fract_y
    _atom_site_fract_z
    _atom_site_U_iso_or_equiv
    _atom_site_adp_type
    _atom_site_calc_flag
    _atom_site_refinement_flags
    _atom_site_occupancy
    _atom_site_symmetry_multiplicity
    _atom_site_disorder_assembly
    _atom_site_disorder_group
    I I2 0.30391(3) 0.913655(9) 0.909132(12) 0.05540(7) Uani d . 1 1 . .
    I I1 0.26909(3) 0.657927(8) 0.774753(12) 0.04975(7) Uani d . 1 1 . .
    N N1 0.6119(4) 0.55189(9) 0.62825(12) 0.0392(5) Uani d . 1 1 . .
    B B3 0.5023(5) 0.46207(12) 0.79957(17) 0.0363(6) Uani d . 1 1 . .
    H H3 0.3559 0.4472 0.7779 0.044 Uiso calc R 1 1 . .
    B B4 0.7252(5) 0.44574(12) 0.76026(17) 0.0356(6) Uani d . 1 1 . .
    H H4 0.7240 0.4198 0.7127 0.043 Uiso calc R 1 1 . .
    B B5 0.8919(5) 0.50059(13) 0.77262(18) 0.0385(7) Uani d . 1 1 . .
    H H5 0.9993 0.5100 0.7333 0.046 Uiso calc R 1 1 . .
    B B6 0.7713(5) 0.55209(13) 0.81841(17) 0.0406(7) Uani d . 1 1 . .
    H H6 0.7968 0.5948 0.8088 0.049 Uiso calc R 1 1 . .
    B B7 0.6790(5) 0.42083(12) 0.84662(17) 0.0404(7) Uani d . 1 1 . .
    H H7 0.6493 0.3783 0.8559 0.048 Uiso calc R 1 1 . .
    B B8 0.5593(5) 0.47206(13) 0.89249(18) 0.0431(7) Uani d . 1 1 . .
    H H8 0.4497 0.4635 0.9313 0.052 Uiso calc R 1 1 . .
    B B9 0.7252(6) 0.52692(14) 0.90438(18) 0.0462(8) Uani d . 1 1 . .
    H H9 0.7227 0.5536 0.9511 0.055 Uiso calc R 1 1 . .
    B B10 0.9492(6) 0.51054(15) 0.86573(19) 0.0490(8) Uani d . 1 1 . .
    H H10 1.0944 0.5262 0.8874 0.059 Uiso calc R 1 1 . .
    B B11 0.9206(5) 0.44426(14) 0.82976(19) 0.0449(8) Uani d . 1 1 . .
    H H11 1.0474 0.4168 0.8281 0.054 Uiso calc R 1 1 . .
    B B12 0.8182(6) 0.46069(14) 0.91206(18) 0.0480(8) Uani d . 1 1 . .
    H H12 0.8790 0.4440 0.9638 0.058 Uiso calc R 1 1 . .
    C C1 0.6407(4) 0.50998(9) 0.75779(13) 0.0307(5) Uani d . 1 1 . .
    C C2 0.5473(4) 0.52448(10) 0.83484(14) 0.0373(6) Uani d . 1 1 . .
    H H2 0.4198 0.5518 0.8356 0.045 Uiso calc R 1 1 . .
    C C3 0.5144(4) 0.53300(10) 0.69337(14) 0.0353(6) Uani d . 1 1 . .
    H H3A 0.4176 0.5060 0.6774 0.042 Uiso calc R 1 1 . .
    H H3B 0.4406 0.5630 0.7106 0.042 Uiso calc R 1 1 . .
    C C4 0.7509(5) 0.59801(12) 0.64407(18) 0.0549(8) Uani d . 1 1 . .
    H H4A 0.7942 0.6116 0.5999 0.082 Uiso calc R 1 1 . .
    H H4B 0.8643 0.5862 0.6744 0.082 Uiso calc R 1 1 . .
    H H4C 0.6833 0.6257 0.6679 0.082 Uiso calc R 1 1 . .
    C C5 0.7167(5) 0.50697(12) 0.59283(16) 0.0512(8) Uani d . 1 1 . .
    H H5A 0.7591 0.5191 0.5478 0.077 Uiso calc R 1 1 . .
    H H5B 0.6272 0.4773 0.5846 0.077 Uiso calc R 1 1 . .
    H H5C 0.8305 0.4959 0.6235 0.077 Uiso calc R 1 1 . .
    C C6 0.4426(5) 0.57103(14) 0.57671(17) 0.0558(8) Uani d . 1 1 . .
    H H6A 0.3784 0.6009 0.5973 0.084 Uiso calc R 1 1 . .
    H H6B 0.3483 0.5426 0.5676 0.084 Uiso calc R 1 1 . .
    H H6C 0.4935 0.5818 0.5325 0.084 Uiso calc R 1 1 . .
    N N2 0.7834(3) 0.77280(8) 0.79247(11) 0.0325(5) Uani d . 1 1 . .
    B B23 0.8766(5) 0.67804(12) 0.96808(17) 0.0367(7) Uani d . 1 1 . .
    H H23 0.9569 0.6459 0.9426 0.044 Uiso calc R 1 1 . .
    B B24 0.9750(5) 0.74312(13) 0.97941(17) 0.0380(7) Uani d . 1 1 . .
    H H24 1.1216 0.7534 0.9615 0.046 Uiso calc R 1 1 . .
    B B25 0.7765(6) 0.78988(13) 0.97298(18) 0.0479(8) Uani d . 1 1 . .
    H H25 0.7942 0.8304 0.9514 0.058 Uiso calc R 1 1 . .
    B B26 0.5520(5) 0.75335(18) 0.9567(2) 0.0550(10) Uani d . 1 1 . .
    H H26 0.4227 0.7695 0.9239 0.066 Uiso calc R 1 1 . .
    B B27 0.6239(8) 0.7764(2) 1.0435(2) 0.0782(16) Uani d . 1 1 . .
    H H27 0.5411 0.8084 1.0682 0.094 Uiso calc R 1 1 . .
    B B28 0.8867(7) 0.76998(15) 1.05814(19) 0.0594(11) Uani d . 1 1 . .
    H H28 0.9769 0.7979 1.0927 0.071 Uiso calc R 1 1 . .
    B B29 0.9465(5) 0.70112(13) 1.05485(17) 0.0389(7) Uani d . 1 1 . .
    H H29 1.0750 0.6841 1.0872 0.047 Uiso calc R 1 1 . .
    B B30 0.7242(5) 0.66515(15) 1.03832(18) 0.0453(8) Uani d . 1 1 . .
    H H30 0.7053 0.6244 1.0587 0.054 Uiso calc R 1 1 . .
    B B31 0.5269(6) 0.7114(2) 1.0320(2) 0.0712(14) Uani d . 1 1 . .
    H H31 0.3797 0.7005 1.0488 0.085 Uiso calc R 1 1 . .
    B B32 0.7311(6) 0.72198(17) 1.09454(19) 0.0555(10) Uani d . 1 1 . .
    H H32 0.7188 0.7188 1.1527 0.067 Uiso calc R 1 1 . .
    C C21 0.7687(3) 0.73285(9) 0.92250(13) 0.0281(5) Uani d . 1 1 . .
    C C22 0.6242(4) 0.68780(13) 0.95729(16) 0.0488(8) Uani d . 1 1 . .
    H H22 0.5352 0.6600 0.9221 0.059 Uiso calc R 1 1 . .
    C C23 0.7767(4) 0.72499(9) 0.84162(13) 0.0309(5) Uani d . 1 1 . .
    H H23A 0.8930 0.7033 0.8348 0.037 Uiso calc R 1 1 . .
    H H23B 0.6613 0.7039 0.8248 0.037 Uiso calc R 1 1 . .
    C C24 0.6028(4) 0.80804(11) 0.79378(16) 0.0439(7) Uani d . 1 1 . .
    H H24A 0.4848 0.7869 0.7839 0.066 Uiso calc R 1 1 . .
    H H24B 0.6074 0.8355 0.7580 0.066 Uiso calc R 1 1 . .
    H H24C 0.6009 0.8242 0.8403 0.066 Uiso calc R 1 1 . .
    C C25 0.7839(5) 0.74947(13) 0.71782(15) 0.0486(7) Uani d . 1 1 . .
    H H25A 0.6646 0.7291 0.7070 0.073 Uiso calc R 1 1 . .
    H H25B 0.8977 0.7266 0.7156 0.073 Uiso calc R 1 1 . .
    H H25C 0.7899 0.7779 0.6836 0.073 Uiso calc R 1 1 . .
    C C26 0.9719(4) 0.80439(12) 0.80762(16) 0.0450(7) Uani d . 1 1 . .
    H H26A 0.9709 0.8345 0.7757 0.067 Uiso calc R 1 1 . .
    H H26B 1.0843 0.7821 0.8004 0.067 Uiso calc R 1 1 . .
    H H26C 0.9808 0.8168 0.8564 0.067 Uiso calc R 1 1 . .
loop_
    _atom_site_aniso_label
    _atom_site_aniso_U_11
    _atom_site_aniso_U_22
    _atom_site_aniso_U_33
    _atom_site_aniso_U_12
    _atom_site_aniso_U_13
    _atom_site_aniso_U_23
    I2 0.05902(14) 0.04948(13) 0.05873(14) 0.00517(10) 0.01109(10) -0.00694(10)
    I1 0.04172(11) 0.04153(11) 0.06601(14) 0.00482(8) 0.00458(9) -0.00515(9)
    N1 0.0525(14) 0.0311(11) 0.0343(12) -0.0003(10) 0.0058(10) 0.0047(9)
    B3 0.0390(16) 0.0297(14) 0.0411(17) -0.0052(12) 0.0085(13) 0.0027(12)
    B4 0.0421(17) 0.0274(14) 0.0384(16) 0.0028(12) 0.0097(13) -0.0001(12)
    B5 0.0339(16) 0.0387(16) 0.0433(17) -0.0013(13) 0.0058(13) 0.0018(13)
    B6 0.0488(19) 0.0333(15) 0.0399(17) -0.0108(13) 0.0057(14) -0.0052(13)
    B7 0.0510(19) 0.0300(15) 0.0406(17) -0.0011(13) 0.0054(14) 0.0077(13)
    B8 0.054(2) 0.0395(17) 0.0371(17) -0.0033(14) 0.0116(15) 0.0043(13)
    B9 0.065(2) 0.0397(17) 0.0338(17) -0.0077(16) 0.0063(15) -0.0031(13)
    B10 0.048(2) 0.052(2) 0.0456(19) -0.0099(16) -0.0047(15) 0.0051(16)
    B11 0.0425(18) 0.0448(18) 0.0473(19) 0.0059(14) 0.0033(15) 0.0075(15)
    B12 0.060(2) 0.0464(19) 0.0371(18) -0.0033(16) -0.0004(15) 0.0065(14)
    C1 0.0362(13) 0.0259(12) 0.0307(13) -0.0020(10) 0.0070(10) -0.0003(10)
    C2 0.0451(15) 0.0326(13) 0.0357(14) 0.0003(11) 0.0122(12) -0.0015(11)
    C3 0.0398(14) 0.0322(13) 0.0344(14) 0.0025(11) 0.0058(11) 0.0013(10)
    C4 0.071(2) 0.0380(16) 0.0564(19) -0.0159(15) 0.0067(16) 0.0079(14)
    C5 0.071(2) 0.0469(17) 0.0379(16) 0.0065(15) 0.0173(15) -0.0019(13)
    C6 0.074(2) 0.0516(18) 0.0401(17) 0.0082(16) -0.0035(15) 0.0089(14)
    N2 0.0334(11) 0.0323(11) 0.0321(11) 0.0008(9) 0.0039(9) 0.0047(9)
    B23 0.0446(17) 0.0276(14) 0.0379(16) 0.0026(12) 0.0026(13) 0.0054(12)
    B24 0.0312(15) 0.0415(17) 0.0402(17) -0.0075(12) -0.0050(12) 0.0089(13)
    B25 0.072(2) 0.0325(16) 0.0386(18) 0.0116(16) 0.0014(16) -0.0033(13)
    B26 0.0347(17) 0.088(3) 0.0447(19) 0.0240(18) 0.0151(15) 0.0210(19)
    B27 0.103(4) 0.092(3) 0.043(2) 0.061(3) 0.026(2) 0.007(2)
    B28 0.097(3) 0.0415(19) 0.0372(19) 0.001(2) -0.0105(19) -0.0030(15)
    B29 0.0345(16) 0.0450(18) 0.0363(16) -0.0003(13) -0.0032(13) 0.0074(13)
    B30 0.0448(18) 0.053(2) 0.0371(17) -0.0124(15) -0.0004(14) 0.0158(15)
    B31 0.0376(19) 0.126(4) 0.053(2) 0.019(2) 0.0188(17) 0.039(2)
    B32 0.063(2) 0.073(3) 0.0321(17) 0.020(2) 0.0106(16) 0.0080(17)
    C21 0.0240(11) 0.0290(12) 0.0314(12) -0.0008(9) 0.0026(9) 0.0026(10)
    C22 0.0415(16) 0.065(2) 0.0392(16) -0.0214(14) -0.0028(12) 0.0161(14)
    C23 0.0347(13) 0.0274(12) 0.0307(13) -0.0005(10) 0.0035(10) 0.0020(10)
    C24 0.0394(15) 0.0400(15) 0.0521(17) 0.0115(12) 0.0030(13) 0.0123(13)
    C25 0.067(2) 0.0497(17) 0.0295(14) 0.0054(15) 0.0049(13) 0.0047(12)
    C26 0.0378(15) 0.0455(16) 0.0516(17) -0.0081(12) 0.0034(13) 0.0124(13)
_geom_special_details
;
All e.s.d.'s (except the e.s.d. in the dihedral angle between two l.s. planes)
are estimated using the full covariance matrix. The cell e.s.d.'s are taken
into account individually in the estimation of e.s.d.'s in distances, angles
and torsion angles; correlations between e.s.d.'s in cell parameters are only
used when they are defined by crystal symmetry. An approximate (isotropic)
treatment of cell e.s.d.'s is used for estimating e.s.d.'s involving l.s.
planes.
;
loop_
    _geom_bond_atom_site_label_1
    _geom_bond_atom_site_label_2
    _geom_bond_site_symmetry_2
    _geom_bond_distance
    _geom_bond_publ_flag
    N1 C4 . 1.500(4) ?
    N1 C3 . 1.507(3) ?
    N1 C5 . 1.510(4) ?
    N1 C6 . 1.509(4) ?
    B3 C2 . 1.712(4) ?
    B3 C1 . 1.743(4) ?
    B3 B7 . 1.756(5) ?
    B3 B8 . 1.765(5) ?
    B3 B4 . 1.775(4) ?
    B3 H3 . 1.1000 ?
    B4 C1 . 1.704(4) ?
    B4 B11 . 1.772(5) ?
    B4 B5 . 1.776(4) ?
    B4 B7 . 1.782(4) ?
    B4 H4 . 1.1000 ?
    B5 C1 . 1.710(4) ?
    B5 B10 . 1.769(5) ?
    B5 B11 . 1.769(5) ?
    B5 B6 . 1.780(5) ?
    B5 H5 . 1.1000 ?
    B6 C2 . 1.712(4) ?
    B6 C1 . 1.733(4) ?
    B6 B10 . 1.767(5) ?
    B6 B9 . 1.778(5) ?
    B6 H6 . 1.1000 ?
    B7 B8 . 1.773(5) ?
    B7 B12 . 1.783(5) ?
    B7 B11 . 1.784(5) ?
    B7 H7 . 1.1000 ?
    B8 C2 . 1.695(4) ?
    B8 B9 . 1.773(5) ?
    B8 B12 . 1.776(5) ?
    B8 H8 . 1.1000 ?
    B9 C2 . 1.695(5) ?
    B9 B12 . 1.773(5) ?
    B9 B10 . 1.776(5) ?
    B9 H9 . 1.1000 ?
    B10 B11 . 1.794(5) ?
    B10 B12 . 1.793(5) ?
    B10 H10 . 1.1000 ?
    B11 B12 . 1.786(5) ?
    B11 H11 . 1.1000 ?
    B12 H12 . 1.1000 ?
    C1 C3 . 1.528(4) ?
    C1 C2 . 1.660(3) ?
    C2 H2 . 1.1000 ?
    C3 H3A . 0.9700 ?
    C3 H3B . 0.9700 ?
    C4 H4A . 0.9600 ?
    C4 H4B . 0.9600 ?
    C4 H4C . 0.9600 ?
    C5 H5A . 0.9600 ?
    C5 H5B . 0.9600 ?
    C5 H5C . 0.9600 ?
    C6 H6A . 0.9600 ?
    C6 H6B . 0.9600 ?
    C6 H6C . 0.9600 ?
    N2 C26 . 1.503(3) ?
    N2 C24 . 1.505(3) ?
    N2 C23 . 1.511(3) ?
    N2 C25 . 1.513(3) ?
    B23 C22 . 1.714(4) ?
    B23 C21 . 1.741(4) ?
    B23 B29 . 1.749(4) ?
    B23 B30 . 1.763(5) ?
    B23 B24 . 1.764(4) ?
    B23 H23 . 1.1000 ?
    B24 C21 . 1.699(4) ?
    B24 B28 . 1.766(5) ?
    B24 B25 . 1.774(5) ?
    B24 B29 . 1.782(4) ?
    B24 H24 . 1.1000 ?
    B25 C21 . 1.709(4) ?
    B25 B26 . 1.772(6) ?
    B25 B28 . 1.771(5) ?
    B25 B27 . 1.772(6) ?
    B25 H25 . 1.1000 ?
    B26 C22 . 1.710(5) ?
    B26 C21 . 1.722(4) ?
    B26 B27 . 1.751(6) ?
    B26 B31 . 1.774(5) ?
    B26 H26 . 1.1000 ?
    B27 B31 . 1.757(8) ?
    B27 B32 . 1.779(6) ?
    B27 B28 . 1.778(7) ?
    B27 H27 . 1.1000 ?
    B28 B32 . 1.768(6) ?
    B28 B29 . 1.771(5) ?
    B28 H28 . 1.1000 ?
    B29 B30 . 1.753(5) ?
    B29 B32 . 1.765(5) ?
    B29 H29 . 1.1000 ?
    B30 C22 . 1.703(4) ?
    B30 B31 . 1.761(6) ?
    B30 B32 . 1.766(6) ?
    B30 H30 . 1.1000 ?
    B31 C22 . 1.699(5) ?
    B31 B32 . 1.750(6) ?
    B31 H31 . 1.1000 ?
    B32 H32 . 1.1000 ?
    C21 C23 . 1.530(3) ?
    C21 C22 . 1.658(4) ?
    C22 H22 . 1.1000 ?
    C23 H23A . 0.9700 ?
    C23 H23B . 0.9700 ?
    C24 H24A . 0.9600 ?
    C24 H24B . 0.9600 ?
    C24 H24C . 0.9600 ?
    C25 H25A . 0.9600 ?
    C25 H25B . 0.9600 ?
    C25 H25C . 0.9600 ?
    C26 H26A . 0.9600 ?
    C26 H26B . 0.9600 ?
    C26 H26C . 0.9600 ?
loop_
    _geom_angle_atom_site_label_1
    _geom_angle_atom_site_label_2
    _geom_angle_atom_site_label_3
    _geom_angle_site_symmetry_1
    _geom_angle_site_symmetry_3
    _geom_angle
    _geom_angle_publ_flag
    C4 N1 C3 . . 112.9(2) ?
    C4 N1 C5 . . 110.5(2) ?
    C3 N1 C5 . . 111.9(2) ?
    C4 N1 C6 . . 108.0(2) ?
    C3 N1 C6 . . 104.9(2) ?
    C5 N1 C6 . . 108.2(2) ?
    C2 B3 C1 . . 57.41(15) ?
    C2 B3 B7 . . 104.6(2) ?
    C1 B3 B7 . . 105.2(2) ?
    C2 B3 B8 . . 58.33(17) ?
    C1 B3 B8 . . 105.3(2) ?
    B7 B3 B8 . . 60.48(19) ?
    C2 B3 B4 . . 103.9(2) ?
    C1 B3 B4 . . 57.94(15) ?
    B7 B3 B4 . . 60.62(18) ?
    B8 B3 B4 . . 108.5(2) ?
    C2 B3 H3 . . 125.1 ?
    C1 B3 H3 . . 124.4 ?
    B7 B3 H3 . . 122.5 ?
    B8 B3 H3 . . 121.7 ?
    B4 B3 H3 . . 122.3 ?
    C1 B4 B3 . . 60.09(16) ?
    C1 B4 B11 . . 105.4(2) ?
    B3 B4 B11 . . 107.7(2) ?
    C1 B4 B5 . . 58.79(16) ?
    B3 B4 B5 . . 108.5(2) ?
    B11 B4 B5 . . 59.82(18) ?
    C1 B4 B7 . . 105.7(2) ?
    B3 B4 B7 . . 59.15(18) ?
    B11 B4 B7 . . 60.25(19) ?
    B5 B4 B7 . . 108.0(2) ?
    C1 B4 H4 . . 123.7 ?
    B3 B4 H4 . . 121.4 ?
    B11 B4 H4 . . 122.4 ?
    B5 B4 H4 . . 121.5 ?
    B7 B4 H4 . . 122.4 ?
    C1 B5 B10 . . 105.8(2) ?
    C1 B5 B11 . . 105.3(2) ?
    B10 B5 B11 . . 60.9(2) ?
    C1 B5 B4 . . 58.50(16) ?
    B10 B5 B4 . . 108.7(2) ?
    B11 B5 B4 . . 59.96(18) ?
    C1 B5 B6 . . 59.51(17) ?
    B10 B5 B6 . . 59.7(2) ?
    B11 B5 B6 . . 108.5(2) ?
    B4 B5 B6 . . 108.2(2) ?
    C1 B5 H5 . . 124.2 ?
    B10 B5 H5 . . 121.7 ?
    B11 B5 H5 . . 121.9 ?
    B4 B5 H5 . . 121.5 ?
    B6 B5 H5 . . 121.3 ?
    C2 B6 C1 . . 57.59(15) ?
    C2 B6 B10 . . 104.2(2) ?
    C1 B6 B10 . . 104.9(2) ?
    C2 B6 B9 . . 58.07(18) ?
    C1 B6 B9 . . 105.0(2) ?
    B10 B6 B9 . . 60.1(2) ?
    C2 B6 B5 . . 103.9(2) ?
    C1 B6 B5 . . 58.22(16) ?
    B10 B6 B5 . . 59.8(2) ?
    B9 B6 B5 . . 107.5(2) ?
    C2 B6 H6 . . 125.0 ?
    C1 B6 H6 . . 124.2 ?
    B10 B6 H6 . . 123.0 ?
    B9 B6 H6 . . 122.2 ?
    B5 B6 H6 . . 122.8 ?
    B3 B7 B8 . . 60.02(18) ?
    B3 B7 B12 . . 108.1(2) ?
    B8 B7 B12 . . 59.9(2) ?
    B3 B7 B11 . . 108.1(2) ?
    B8 B7 B11 . . 107.9(2) ?
    B12 B7 B11 . . 60.1(2) ?
    B3 B7 B4 . . 60.23(17) ?
    B8 B7 B4 . . 107.9(2) ?
    B12 B7 B4 . . 107.7(2) ?
    B11 B7 B4 . . 59.58(18) ?
    B3 B7 H7 . . 121.5 ?
    B8 B7 H7 . . 121.8 ?
    B12 B7 H7 . . 121.7 ?
    B11 B7 H7 . . 121.8 ?
    B4 B7 H7 . . 121.9 ?
    C2 B8 B3 . . 59.26(17) ?
    C2 B8 B9 . . 58.46(18) ?
    B3 B8 B9 . . 108.4(2) ?
    C2 B8 B7 . . 104.5(2) ?
    B3 B8 B7 . . 59.50(18) ?
    B9 B8 B7 . . 108.2(2) ?
    C2 B8 B12 . . 104.4(2) ?
    B3 B8 B12 . . 108.0(2) ?
    B9 B8 B12 . . 59.9(2) ?
    B7 B8 B12 . . 60.3(2) ?
    C2 B8 H8 . . 124.9 ?
    B3 B8 H8 . . 121.3 ?
    B9 B8 H8 . . 121.3 ?
    B7 B8 H8 . . 122.4 ?
    B12 B8 H8 . . 122.4 ?
    C2 B9 B8 . . 58.48(18) ?
    C2 B9 B12 . . 104.6(2) ?
    B8 B9 B12 . . 60.1(2) ?
    C2 B9 B10 . . 104.5(2) ?
    B8 B9 B10 . . 108.6(2) ?
    B12 B9 B10 . . 60.7(2) ?
    C2 B9 B6 . . 59.03(18) ?
    B8 B9 B6 . . 108.5(2) ?
    B12 B9 B6 . . 108.5(2) ?
    B10 B9 B6 . . 59.65(19) ?
    C2 B9 H9 . . 125.0 ?
    B8 B9 H9 . . 121.2 ?
    B12 B9 H9 . . 122.1 ?
    B10 B9 H9 . . 122.2 ?
    B6 B9 H9 . . 121.2 ?
    B6 B10 B5 . . 60.46(18) ?
    B6 B10 B9 . . 60.2(2) ?
    B5 B10 B9 . . 108.0(2) ?
    B6 B10 B11 . . 108.0(2) ?
    B5 B10 B11 . . 59.54(19) ?
    B9 B10 B11 . . 107.3(2) ?
    B6 B10 B12 . . 108.0(3) ?
    B5 B10 B12 . . 107.5(2) ?
    B9 B10 B12 . . 59.6(2) ?
    B11 B10 B12 . . 59.7(2) ?
    B6 B10 H10 . . 121.3 ?
    B5 B10 H10 . . 121.8 ?
    B9 B10 H10 . . 122.0 ?
    B11 B10 H10 . . 122.2 ?
    B12 B10 H10 . . 122.0 ?
    B5 B11 B4 . . 60.22(18) ?
    B5 B11 B7 . . 108.2(2) ?
    B4 B11 B7 . . 60.16(18) ?
    B5 B11 B12 . . 107.8(2) ?
    B4 B11 B12 . . 108.0(2) ?
    B7 B11 B12 . . 59.93(19) ?
    B5 B11 B10 . . 59.54(19) ?
    B4 B11 B10 . . 107.8(2) ?
    B7 B11 B10 . . 108.0(2) ?
    B12 B11 B10 . . 60.1(2) ?
    B5 B11 H11 . . 121.8 ?
    B4 B11 H11 . . 121.6 ?
    B7 B11 H11 . . 121.6 ?
    B12 B11 H11 . . 121.7 ?
    B10 B11 H11 . . 121.9 ?
    B9 B12 B8 . . 59.9(2) ?
    B9 B12 B7 . . 107.7(2) ?
    B8 B12 B7 . . 59.76(19) ?
    B9 B12 B11 . . 107.8(2) ?
    B8 B12 B11 . . 107.7(2) ?
    B7 B12 B11 . . 59.96(19) ?
    B9 B12 B10 . . 59.8(2) ?
    B8 B12 B10 . . 107.7(2) ?
    B7 B12 B10 . . 108.0(2) ?
    B11 B12 B10 . . 60.2(2) ?
    B9 B12 H12 . . 121.9 ?
    B8 B12 H12 . . 122.0 ?
    B7 B12 H12 . . 121.8 ?
    B11 B12 H12 . . 121.8 ?
    B10 B12 H12 . . 121.7 ?
    C3 C1 C2 . . 112.0(2) ?
    C3 C1 B4 . . 122.7(2) ?
    C2 C1 B4 . . 109.45(19) ?
    C3 C1 B5 . . 131.2(2) ?
    C2 C1 B5 . . 109.4(2) ?
    B4 C1 B5 . . 62.71(17) ?
    C3 C1 B6 . . 120.4(2) ?
    C2 C1 B6 . . 60.57(16) ?
    B4 C1 B6 . . 113.9(2) ?
    B5 C1 B6 . . 62.28(18) ?
    C3 C1 B3 . . 109.2(2) ?
    C2 C1 B3 . . 60.35(16) ?
    B4 C1 B3 . . 61.97(16) ?
    B5 C1 B3 . . 113.2(2) ?
    B6 C1 B3 . . 112.8(2) ?
    C1 C2 B9 . . 112.2(2) ?
    C1 C2 B8 . . 112.4(2) ?
    B9 C2 B8 . . 63.06(19) ?
    C1 C2 B6 . . 61.84(16) ?
    B9 C2 B6 . . 62.90(19) ?
    B8 C2 B6 . . 115.5(2) ?
    C1 C2 B3 . . 62.24(16) ?
    B9 C2 B3 . . 114.8(2) ?
    B8 C2 B3 . . 62.41(18) ?
    B6 C2 B3 . . 115.4(2) ?
    C1 C2 H2 . . 120.0 ?
    B9 C2 H2 . . 118.2 ?
    B8 C2 H2 . . 118.0 ?
    B6 C2 H2 . . 117.0 ?
    B3 C2 H2 . . 117.3 ?
    N1 C3 C1 . . 120.2(2) ?
    N1 C3 H3A . . 107.3 ?
    C1 C3 H3A . . 107.3 ?
    N1 C3 H3B . . 107.3 ?
    C1 C3 H3B . . 107.3 ?
    H3A C3 H3B . . 106.9 ?
    N1 C4 H4A . . 109.5 ?
    N1 C4 H4B . . 109.5 ?
    H4A C4 H4B . . 109.5 ?
    N1 C4 H4C . . 109.5 ?
    H4A C4 H4C . . 109.5 ?
    H4B C4 H4C . . 109.5 ?
    N1 C5 H5A . . 109.5 ?
    N1 C5 H5B . . 109.5 ?
    H5A C5 H5B . . 109.5 ?
    N1 C5 H5C . . 109.5 ?
    H5A C5 H5C . . 109.5 ?
    H5B C5 H5C . . 109.5 ?
    N1 C6 H6A . . 109.5 ?
    N1 C6 H6B . . 109.5 ?
    H6A C6 H6B . . 109.5 ?
    N1 C6 H6C . . 109.5 ?
    H6A C6 H6C . . 109.5 ?
    H6B C6 H6C . . 109.5 ?
    C26 N2 C24 . . 111.2(2) ?
    C26 N2 C23 . . 111.7(2) ?
    C24 N2 C23 . . 112.83(19) ?
    C26 N2 C25 . . 108.0(2) ?
    C24 N2 C25 . . 107.8(2) ?
    C23 N2 C25 . . 105.0(2) ?
    C22 B23 C21 . . 57.34(16) ?
    C22 B23 B29 . . 104.5(2) ?
    C21 B23 B29 . . 105.3(2) ?
    C22 B23 B30 . . 58.61(18) ?
    C21 B23 B30 . . 105.2(2) ?
    B29 B23 B30 . . 59.89(18) ?
    C22 B23 B24 . . 104.0(2) ?
    C21 B23 B24 . . 57.98(15) ?
    B29 B23 B24 . . 60.96(18) ?
    B30 B23 B24 . . 108.4(2) ?
    C22 B23 H23 . . 125.0 ?
    C21 B23 H23 . . 124.4 ?
    B29 B23 H23 . . 122.6 ?
    B30 B23 H23 . . 121.8 ?
    B24 B23 H23 . . 122.2 ?
    C21 B24 B23 . . 60.33(16) ?
    C21 B24 B28 . . 105.3(2) ?
    B23 B24 B28 . . 107.5(2) ?
    C21 B24 B25 . . 58.90(17) ?
    B23 B24 B25 . . 109.0(2) ?
    B28 B24 B25 . . 60.0(2) ?
    C21 B24 B29 . . 105.6(2) ?
    B23 B24 B29 . . 59.10(17) ?
    B28 B24 B29 . . 59.90(19) ?
    B25 B24 B29 . . 108.2(2) ?
    C21 B24 H24 . . 123.7 ?
    B23 B24 H24 . . 121.2 ?
    B28 B24 H24 . . 122.6 ?
    B25 B24 H24 . . 121.1 ?
    B29 B24 H24 . . 122.5 ?
    C21 B25 B26 . . 59.24(19) ?
    C21 B25 B28 . . 104.7(2) ?
    B26 B25 B28 . . 107.3(3) ?
    C21 B25 B24 . . 58.36(16) ?
    B26 B25 B24 . . 107.5(2) ?
    B28 B25 B24 . . 59.8(2) ?
    C21 B25 B27 . . 105.0(3) ?
    B26 B25 B27 . . 59.2(3) ?
    B28 B25 B27 . . 60.2(2) ?
    B24 B25 B27 . . 107.8(2) ?
    C21 B25 H25 . . 124.4 ?
    B26 B25 H25 . . 121.9 ?
    B28 B25 H25 . . 122.5 ?
    B24 B25 H25 . . 121.8 ?
    B27 B25 H25 . . 122.4 ?
    C22 B26 C21 . . 57.77(17) ?
    C22 B26 B27 . . 104.6(3) ?
    C21 B26 B27 . . 105.3(3) ?
    C22 B26 B25 . . 104.8(2) ?
    C21 B26 B25 . . 58.53(17) ?
    B27 B26 B25 . . 60.4(3) ?
    C22 B26 B31 . . 58.3(2) ?
    C21 B26 B31 . . 105.0(2) ?
    B27 B26 B31 . . 59.8(3) ?
    B25 B26 B31 . . 107.8(3) ?
    C22 B26 H26 . . 124.5 ?
    C21 B26 H26 . . 124.0 ?
    B27 B26 H26 . . 122.8 ?
    B25 B26 H26 . . 122.2 ?
    B31 B26 H26 . . 122.3 ?
    B26 B27 B31 . . 60.8(3) ?
    B26 B27 B25 . . 60.4(2) ?
    B31 B27 B25 . . 108.6(3) ?
    B26 B27 B32 . . 108.3(3) ?
    B31 B27 B32 . . 59.3(2) ?
    B25 B27 B32 . . 108.0(3) ?
    B26 B27 B28 . . 107.9(3) ?
    B31 B27 B28 . . 107.0(3) ?
    B25 B27 B28 . . 59.9(2) ?
    B32 B27 B28 . . 59.6(2) ?
    B26 B27 H27 . . 121.2 ?
    B31 B27 H27 . . 121.8 ?
    B25 B27 H27 . . 121.3 ?
    B32 B27 H27 . . 122.0 ?
    B28 B27 H27 . . 122.4 ?
    B24 B28 B32 . . 108.4(3) ?
    B24 B28 B25 . . 60.21(19) ?
    B32 B28 B25 . . 108.6(3) ?
    B24 B28 B29 . . 60.50(19) ?
    B32 B28 B29 . . 59.8(2) ?
    B25 B28 B29 . . 108.8(2) ?
    B24 B28 B27 . . 107.9(3) ?
    B32 B28 B27 . . 60.2(3) ?
    B25 B28 B27 . . 59.9(2) ?
    B29 B28 B27 . . 108.0(3) ?
    B24 B28 H28 . . 121.5 ?
    B32 B28 H28 . . 121.5 ?
    B25 B28 H28 . . 121.3 ?
    B29 B28 H28 . . 121.5 ?
    B27 B28 H28 . . 121.9 ?
    B23 B29 B30 . . 60.46(19) ?
    B23 B29 B32 . . 108.7(2) ?
    B30 B29 B32 . . 60.3(2) ?
    B23 B29 B28 . . 108.0(2) ?
    B30 B29 B28 . . 108.2(3) ?
    B32 B29 B28 . . 60.0(2) ?
    B23 B29 B24 . . 59.94(17) ?
    B30 B29 B24 . . 108.1(2) ?
    B32 B29 B24 . . 107.8(2) ?
    B28 B29 B24 . . 59.6(2) ?
    B23 B29 H29 . . 121.4 ?
    B30 B29 H29 . . 121.4 ?
    B32 B29 H29 . . 121.5 ?
    B28 B29 H29 . . 121.9 ?
    B24 B29 H29 . . 122.0 ?
    C22 B30 B29 . . 104.8(2) ?
    C22 B30 B23 . . 59.26(18) ?
    B29 B30 B23 . . 59.65(18) ?
    C22 B30 B31 . . 58.7(2) ?
    B29 B30 B31 . . 107.7(3) ?
    B23 B30 B31 . . 108.3(2) ?
    C22 B30 B32 . . 104.5(3) ?
    B29 B30 B32 . . 60.2(2) ?
    B23 B30 B32 . . 107.9(2) ?
    B31 B30 B32 . . 59.5(2) ?
    C22 B30 H30 . . 124.6 ?
    B29 B30 H30 . . 122.5 ?
    B23 B30 H30 . . 121.3 ?
    B31 B30 H30 . . 121.6 ?
    B32 B30 H30 . . 122.6 ?
    C22 B31 B32 . . 105.4(2) ?
    C22 B31 B27 . . 104.9(3) ?
    B32 B31 B27 . . 61.0(3) ?
    C22 B31 B30 . . 58.9(2) ?
    B32 B31 B30 . . 60.4(2) ?
    B27 B31 B30 . . 109.1(3) ?
    C22 B31 B26 . . 59.0(2) ?
    B32 B31 B26 . . 108.6(3) ?
    B27 B31 B26 . . 59.5(2) ?
    B30 B31 B26 . . 108.6(2) ?
    C22 B31 H31 . . 124.6 ?
    B32 B31 H31 . . 121.7 ?
    B27 B31 H31 . . 122.0 ?
    B30 B31 H31 . . 120.8 ?
    B26 B31 H31 . . 121.4 ?
    B31 B32 B29 . . 107.7(3) ?
    B31 B32 B30 . . 60.1(2) ?
    B29 B32 B30 . . 59.54(19) ?
    B31 B32 B28 . . 107.7(3) ?
    B29 B32 B28 . . 60.2(2) ?
    B30 B32 B28 . . 107.7(2) ?
    B31 B32 B27 . . 59.7(3) ?
    B29 B32 B27 . . 108.2(3) ?
    B30 B32 B27 . . 107.9(3) ?
    B28 B32 B27 . . 60.1(3) ?
    B31 B32 H32 . . 121.9 ?
    B29 B32 H32 . . 121.8 ?
    B30 B32 H32 . . 121.9 ?
    B28 B32 H32 . . 121.7 ?
    B27 B32 H32 . . 121.6 ?
    C23 C21 C22 . . 111.8(2) ?
    C23 C21 B24 . . 122.9(2) ?
    C22 C21 B24 . . 109.54(19) ?
    C23 C21 B25 . . 130.6(2) ?
    C22 C21 B25 . . 110.0(2) ?
    B24 C21 B25 . . 62.74(19) ?
    C23 C21 B26 . . 120.5(2) ?
    C22 C21 B26 . . 60.8(2) ?
    B24 C21 B26 . . 113.5(2) ?
    B25 C21 B26 . . 62.2(2) ?
    C23 C21 B23 . . 109.54(19) ?
    C22 C21 B23 . . 60.52(17) ?
    B24 C21 B23 . . 61.69(17) ?
    B25 C21 B23 . . 113.2(2) ?
    B26 C21 B23 . . 112.7(2) ?
    C21 C22 B30 . . 111.9(2) ?
    C21 C22 B31 . . 111.5(3) ?
    B30 C22 B31 . . 62.3(2) ?
    C21 C22 B26 . . 61.45(18) ?
    B30 C22 B26 . . 114.6(3) ?
    B31 C22 B26 . . 62.7(2) ?
    C21 C22 B23 . . 62.14(16) ?
    B30 C22 B23 . . 62.13(19) ?
    B31 C22 B23 . . 113.6(2) ?
    B26 C22 B23 . . 114.6(2) ?
    C21 C22 H22 . . 120.3 ?
    B30 C22 H22 . . 118.5 ?
    B31 C22 H22 . . 118.9 ?
    B26 C22 H22 . . 117.5 ?
    B23 C22 H22 . . 117.8 ?
    N2 C23 C21 . . 120.3(2) ?
    N2 C23 H23A . . 107.3 ?
    C21 C23 H23A . . 107.3 ?
    N2 C23 H23B . . 107.3 ?
    C21 C23 H23B . . 107.3 ?
    H23A C23 H23B . . 106.9 ?
    N2 C24 H24A . . 109.5 ?
    N2 C24 H24B . . 109.5 ?
    H24A C24 H24B . . 109.5 ?
    N2 C24 H24C . . 109.5 ?
    H24A C24 H24C . . 109.5 ?
    H24B C24 H24C . . 109.5 ?
    N2 C25 H25A . . 109.5 ?
    N2 C25 H25B . . 109.5 ?
    H25A C25 H25B . . 109.5 ?
    N2 C25 H25C . . 109.5 ?
    H25A C25 H25C . . 109.5 ?
    H25B C25 H25C . . 109.5 ?
    N2 C26 H26A . . 109.5 ?
    N2 C26 H26B . . 109.5 ?
    H26A C26 H26B . . 109.5 ?
    N2 C26 H26C . . 109.5 ?
    H26A C26 H26C . . 109.5 ?
    H26B C26 H26C . . 109.5 ?
loop_
    _geom_hbond_atom_site_label_D
    _geom_hbond_atom_site_label_H
    _geom_hbond_atom_site_label_A
    _geom_hbond_site_symmetry_A
    _geom_hbond_distance_DH
    _geom_hbond_distance_HA
    _geom_hbond_distance_DA
    _geom_hbond_angle_DHA
    C2 H2 I1 . 1.10 3.03 3.946(3) 141.1
    C3 H3B I1 . 0.97 2.94 3.904(3) 171.9
    C23 H23B I1 . 0.97 2.96 3.921(3) 169.7
_iucr_refine_instructions_details
;
TITL k080202 in P2(1)/n
CELL  0.71073   6.7435  25.0133  18.6942   90.000   94.800   90.000
ZERR     8.00   0.0014   0.0050   0.0038    0.000    0.004    0.000
LATT   1
SYMM  1/2 - X, 1/2 + Y, 1/2 - Z
SFAC  C    H    B    N    I
UNIT  48   176  80   8    8
MERG   2
FMAP   2
SIZE     0.20   0.25   0.28
TEMP   20.00
ACTA
conf
BOND   $H
htab c2  I1
htab c3  I1
htab C23  I1
L.S.  10
PLAN  -10
WGHT    0.026700    2.948800
FVAR       0.29523
I2    5    0.303911    0.913655    0.909132    11.00000    0.05902    0.04948 =
         0.05873   -0.00694    0.01109    0.00517
I1    5    0.269093    0.657927    0.774753    11.00000    0.04172    0.04153 =
         0.06601   -0.00515    0.00458    0.00482
N1    4    0.611867    0.551889    0.628251    11.00000    0.05253    0.03111 =
         0.03435    0.00466    0.00577   -0.00027
B3    3    0.502318    0.462071    0.799574    11.00000    0.03897    0.02970 =
         0.04113    0.00274    0.00845   -0.00521
AFIX 153
H3    2    0.355898    0.447232    0.777893    11.00000   -1.20000
AFIX   0
B4    3    0.725203    0.445737    0.760264    11.00000    0.04214    0.02744 =
         0.03843   -0.00008    0.00970    0.00284
AFIX 153
H4    2    0.723959    0.419786    0.712724    11.00000   -1.20000
AFIX   0
B5    3    0.891851    0.500587    0.772617    11.00000    0.03391    0.03872 =
         0.04333    0.00176    0.00580   -0.00133
AFIX 153
H5    2    0.999338    0.509967    0.733294    11.00000   -1.20000
AFIX   0
B6    3    0.771328    0.552089    0.818411    11.00000    0.04878    0.03334 =
         0.03990   -0.00520    0.00565   -0.01084
AFIX 153
H6    2    0.796837    0.594832    0.808814    11.00000   -1.20000
AFIX   0
B7    3    0.679041    0.420833    0.846625    11.00000    0.05099    0.02997 =
         0.04055    0.00768    0.00542   -0.00111
AFIX 153
H7    2    0.649278    0.378261    0.855883    11.00000   -1.20000
AFIX   0
B8    3    0.559332    0.472055    0.892491    11.00000    0.05412    0.03951 =
         0.03705    0.00426    0.01156   -0.00333
AFIX 153
H8    2    0.449717    0.463471    0.931347    11.00000   -1.20000
AFIX   0
B9    3    0.725183    0.526917    0.904380    11.00000    0.06542    0.03967 =
         0.03380   -0.00305    0.00626   -0.00773
AFIX 153
H9    2    0.722704    0.553579    0.951092    11.00000   -1.20000
AFIX   0
B10   3    0.949206    0.510544    0.865730    11.00000    0.04813    0.05177 =
         0.04558    0.00510   -0.00468   -0.00994
AFIX 153
H10   2    1.094390    0.526249    0.887351    11.00000   -1.20000
AFIX   0
B11   3    0.920565    0.444259    0.829764    11.00000    0.04251    0.04481 =
         0.04734    0.00754    0.00328    0.00586
AFIX 153
H11   2    1.047423    0.416774    0.828069    11.00000   -1.20000
AFIX   0
B12   3    0.818203    0.460693    0.912064    11.00000    0.05982    0.04644 =
         0.03711    0.00646   -0.00038   -0.00325
AFIX 153
H12   2    0.879029    0.444013    0.963761    11.00000   -1.20000
AFIX   0
C1    1    0.640662    0.509975    0.757792    11.00000    0.03619    0.02592 =
         0.03068   -0.00027    0.00699   -0.00195
C2    1    0.547304    0.524481    0.834836    11.00000    0.04507    0.03258 =
         0.03567   -0.00155    0.01223    0.00035
AFIX 153
H2    2    0.419798    0.551846    0.835567    11.00000   -1.20000
AFIX   0
C3    1    0.514435    0.532997    0.693375    11.00000    0.03979    0.03218 =
         0.03439    0.00132    0.00581    0.00255
AFIX  23
H3A   2    0.417586    0.505960    0.677350    11.00000   -1.20000
H3B   2    0.440579    0.562967    0.710625    11.00000   -1.20000
AFIX   0
C4    1    0.750917    0.598015    0.644068    11.00000    0.07051    0.03798 =
         0.05640    0.00790    0.00665   -0.01594
AFIX  33
H4A   2    0.794165    0.611635    0.599950    11.00000   -1.50000
H4B   2    0.864280    0.586195    0.674443    11.00000   -1.50000
H4C   2    0.683270    0.625725    0.667931    11.00000   -1.50000
AFIX   0
C5    1    0.716733    0.506967    0.592831    11.00000    0.07090    0.04692 =
         0.03791   -0.00194    0.01732    0.00654
AFIX  33
H5A   2    0.759126    0.519117    0.547844    11.00000   -1.50000
H5B   2    0.627205    0.477345    0.584601    11.00000   -1.50000
H5C   2    0.830547    0.495874    0.623525    11.00000   -1.50000
AFIX   0
C6    1    0.442628    0.571026    0.576714    11.00000    0.07414    0.05164 =
         0.04014    0.00888   -0.00352    0.00819
AFIX  33
H6A   2    0.378392    0.600884    0.597311    11.00000   -1.50000
H6B   2    0.348293    0.542592    0.567563    11.00000   -1.50000
H6C   2    0.493503    0.581781    0.532471    11.00000   -1.50000
AFIX   0
N2    4    0.783419    0.772803    0.792470    11.00000    0.03340    0.03232 =
         0.03210    0.00474    0.00387    0.00077
B23   3    0.876564    0.678043    0.968081    11.00000    0.04459    0.02760 =
         0.03786    0.00539    0.00262    0.00257
AFIX 153
H23   2    0.956888    0.645902    0.942591    11.00000   -1.20000
AFIX   0
B24   3    0.975012    0.743122    0.979413    11.00000    0.03118    0.04145 =
         0.04015    0.00888   -0.00495   -0.00746
AFIX 153
H24   2    1.121553    0.753414    0.961521    11.00000   -1.20000
AFIX   0
B25   3    0.776524    0.789880    0.972983    11.00000    0.07211    0.03247 =
         0.03865   -0.00335    0.00137    0.01159
AFIX 153
H25   2    0.794176    0.830365    0.951431    11.00000   -1.20000
AFIX   0
B26   3    0.552041    0.753355    0.956738    11.00000    0.03466    0.08778 =
         0.04467    0.02105    0.01511    0.02399
AFIX 153
H26   2    0.422729    0.769487    0.923925    11.00000   -1.20000
AFIX   0
B27   3    0.623903    0.776358    1.043529    11.00000    0.10347    0.09194 =
         0.04259    0.00710    0.02647    0.06056
AFIX 153
H27   2    0.541116    0.808395    1.068219    11.00000   -1.20000
AFIX   0
B28   3    0.886711    0.769977    1.058139    11.00000    0.09690    0.04153 =
         0.03716   -0.00301   -0.01051    0.00126
AFIX 153
H28   2    0.976903    0.797916    1.092702    11.00000   -1.20000
AFIX   0
B29   3    0.946468    0.701116    1.054854    11.00000    0.03446    0.04497 =
         0.03627    0.00744   -0.00322   -0.00031
AFIX 153
H29   2    1.075034    0.684101    1.087164    11.00000   -1.20000
AFIX   0
B30   3    0.724224    0.665146    1.038316    11.00000    0.04483    0.05338 =
         0.03713    0.01579   -0.00039   -0.01242
AFIX 153
H30   2    0.705306    0.624361    1.058675    11.00000   -1.20000
AFIX   0
B31   3    0.526876    0.711450    1.032026    11.00000    0.03755    0.12586 =
         0.05258    0.03874    0.01876    0.01876
AFIX 153
H31   2    0.379720    0.700537    1.048823    11.00000   -1.20000
AFIX   0
B32   3    0.731057    0.721984    1.094544    11.00000    0.06257    0.07304 =
         0.03205    0.00796    0.01060    0.01979
AFIX 153
H32   2    0.718807    0.718779    1.152694    11.00000   -1.20000
AFIX   0
C21   1    0.768692    0.732854    0.922499    11.00000    0.02397    0.02902 =
         0.03140    0.00263    0.00259   -0.00080
C22   1    0.624206    0.687799    0.957292    11.00000    0.04154    0.06478 =
         0.03917    0.01613   -0.00278   -0.02140
AFIX 153
H22   2    0.535200    0.660016    0.922097    11.00000   -1.20000
AFIX   0
C23   1    0.776705    0.724989    0.841624    11.00000    0.03466    0.02740 =
         0.03069    0.00201    0.00351   -0.00048
AFIX  23
H23A  2    0.893018    0.703348    0.834849    11.00000   -1.20000
H23B  2    0.661312    0.703933    0.824796    11.00000   -1.20000
AFIX   0
C24   1    0.602793    0.808043    0.793782    11.00000    0.03943    0.04001 =
         0.05209    0.01226    0.00298    0.01154
AFIX  33
H24A  2    0.484813    0.786929    0.783862    11.00000   -1.50000
H24B  2    0.607444    0.835461    0.758027    11.00000   -1.50000
H24C  2    0.600937    0.824212    0.840294    11.00000   -1.50000
AFIX   0
C25   1    0.783949    0.749473    0.717823    11.00000    0.06694    0.04966 =
         0.02946    0.00470    0.00487    0.00536
AFIX  33
H25A  2    0.664603    0.729088    0.706962    11.00000   -1.50000
H25B  2    0.897673    0.726635    0.715583    11.00000   -1.50000
H25C  2    0.789908    0.777893    0.683557    11.00000   -1.50000
AFIX   0
C26   1    0.971898    0.804388    0.807616    11.00000    0.03783    0.04551 =
         0.05156    0.01244    0.00339   -0.00806
AFIX  33
H26A  2    0.970920    0.834480    0.775715    11.00000   -1.50000
H26B  2    1.084338    0.782073    0.800426    11.00000   -1.50000
H26C  2    0.980806    0.816782    0.856381    11.00000   -1.50000
HKLF    4
REM  k080202 in P2(1)/n
REM R1 =  0.0307 for   5834 Fo > 4sig(Fo)  and  0.0487 for all   7772 data
REM    325 parameters refined using      0 restraints
END
WGHT      0.0279      2.9330
REM Highest difference peak  0.882,  deepest hole -0.921,  1-sigma level  0.070
Q1    1   0.3993  0.9168  0.9372  11.00000  0.05    0.88
Q2    1   0.1893  0.6571  0.7426  11.00000  0.05    0.81
Q3    1   0.3080  0.9107  0.8793  11.00000  0.05    0.70
Q4    1   0.1880  0.9127  0.9208  11.00000  0.05    0.64
Q5    1   0.2835  0.8886  0.9349  11.00000  0.05    0.55
Q6    1   0.2376  0.9382  0.9243  11.00000  0.05    0.53
Q7    1   0.2439  0.6508  0.8134  11.00000  0.05    0.51
Q8    1   0.2635  0.6884  0.7793  11.00000  0.05    0.47
Q9    1   0.3799  0.6557  0.7600  11.00000  0.05    0.42
Q10   1   0.9585  0.8271  0.8398  11.00000  0.05    0.36
;
