# Supplementary material for: (1,2-Dicarba-closo-dodeca­boran­yl)trimethyl­methanaminium iodide
Source: Acta Crystallogr Sect E Struct Rep Online. 2011 Jul 30;67(Pt 8):o2148. doi: 10.1107/S160053681102928X (PMC3213586; doi:10.1107/S160053681102928X)
Supplement: Supplementary file 2 [file e-67-o2148-Isup2.hkl]

#
# h,k,l, Fc-squared, Fo-squared, sigma(Fo-squared) and status flag
#
data_I
_shelx_title ' k080202 in P2(1)/n'
_shelx_refln_list_code          4
_shelx_F_calc_maximum      336.22
_exptl_crystal_F_000      1344.00
_reflns_d_resolution_high  0.7491
 
loop_
 _symmetry_equiv_pos_as_xyz
 'x, y, z'
 '-x+1/2, y+1/2, -z+1/2'
 '-x, -y, -z'
 'x-1/2, -y-1/2, z-1/2'
 
_cell_length_a     6.7435
_cell_length_b    25.0133
_cell_length_c    18.6942
_cell_angle_alpha  90.000
_cell_angle_beta   94.800
_cell_angle_gamma  90.000
 
_shelx_F_squared_multiplier     1.000
 
loop_
 _refln_index_h
 _refln_index_k
 _refln_index_l
 _refln_F_squared_calc
 _refln_F_squared_meas
 _refln_F_squared_sigma
 _refln_observed_status
   2   0   0    97827.69    97143.91   1450.40 o
   4   0   0    25649.93    24631.85    389.93 o
   6   0   0     2159.86     2139.59     64.62 o
   8   0   0       72.10       10.06     37.92 o
   1   1   0     3033.33     3097.19     36.94 o
   2   1   0     8633.06     9136.16    186.59 o
   3   1   0     5139.06     5149.89     66.69 o
   4   1   0    11755.90    11723.53    153.73 o
   5   1   0      133.78      136.24     15.97 o
   6   1   0     6064.35     5915.04     87.80 o
   7   1   0       25.12       10.26     18.54 o
   8   1   0      819.91      893.68     70.92 o
   0   2   0       16.95        8.88      4.82 o
   1   2   0      345.59      306.46     16.29 o
   2   2   0     1754.51     1835.58     30.90 o
   3   2   0     1122.84     1083.18     23.19 o
   4   2   0     2127.45     2191.06     42.81 o
   5   2   0     4203.05     4163.24     64.39 o
   6   2   0     1265.54     1266.13     34.30 o
   7   2   0     1619.11     1642.07     53.44 o
   8   2   0      287.63      285.32     36.87 o
   1   3   0      950.83      993.10     14.87 o
   2   3   0     8185.09     8485.93    109.91 o
   3   3   0     2140.16     2131.22     31.26 o
   4   3   0     7376.26     7227.93     92.29 o
   5   3   0     2431.63     2204.74     45.34 o
   6   3   0     1495.12     1459.82     33.12 o
   7   3   0     1090.75     1015.55     43.12 o
   8   3   0       44.62       26.82     28.93 o
   0   4   0     7542.00     8082.13    125.83 o
   1   4   0    70274.36    72470.55   1299.09 o
   2   4   0    31598.93    34108.52    484.60 o
   3   4   0    21836.96    22725.14    229.74 o
   4   4   0     2381.99     2408.05     37.02 o
   5   4   0     1577.62     1574.32     35.54 o
   6   4   0      140.91      106.98     18.19 o
   7   4   0       34.33       16.21     20.80 o
   8   4   0        0.24      -28.99     33.31 o
   1   5   0     5569.24     5745.86     73.58 o
   2   5   0        9.86       -4.30      4.30 o
   3   5   0     9667.29     9797.17    127.59 o
   4   5   0      285.45      334.53     15.87 o
   5   5   0     8939.52     8795.65    103.81 o
   6   5   0       19.17      -13.94     13.94 o
   7   5   0      502.27      566.87     53.00 o
   8   5   0      126.64       66.25     51.88 o
   0   6   0     1073.00     1026.24     37.23 o
   1   6   0     1527.62     1462.78     28.06 o
   2   6   0      773.56      790.05     15.69 o
   3   6   0      956.32      862.63     46.97 o
   4   6   0     1308.32     1174.84     29.01 o
   5   6   0      645.51      730.00     28.14 o
   6   6   0     2760.03     2833.81     60.52 o
   7   6   0      148.97      154.54     25.90 o
   8   6   0     1237.47     1265.20     87.39 o
   1   7   0     1109.79     1168.33     21.95 o
   2   7   0     7049.70     7577.64     89.35 o
   3   7   0    12878.85    12545.62    145.05 o
   4   7   0     1615.25     1731.03     35.78 o
   5   7   0     5978.23     5919.63     83.47 o
   6   7   0        1.43       10.85     18.46 o
   7   7   0     1689.70     1694.78     58.01 o
   8   7   0       20.89      -25.98     28.44 o
   0   8   0    11814.36    12604.31    198.24 o
   1   8   0    73927.77    73970.38    857.00 o
   2   8   0      149.53      163.65     12.28 o
   3   8   0    31265.52    31897.80    347.60 o
   4   8   0       70.10       67.30     11.18 o
   5   8   0     3916.28     4096.23     63.69 o
   6   8   0       50.79       63.21     21.88 o
   7   8   0       91.04       57.73     25.07 o
   8   8   0       25.48      -26.36     26.36 o
   1   9   0     2158.20     2094.96     34.77 o
   2   9   0     6915.17     7256.41    112.42 o
   3   9   0      952.17      815.84     19.12 o
   4   9   0     3001.95     3022.99     47.89 o
   5   9   0     2038.22     2126.77     56.28 o
   6   9   0      873.73      895.76     43.77 o
   7   9   0     1039.19     1031.37     49.72 o
   8   9   0      111.96      128.52     34.21 o
   0  10   0     1029.49     1061.59     32.45 o
   1  10   0       17.52        6.26      4.61 o
   2  10   0     2846.82     2980.86     48.23 o
   3  10   0      169.92      152.92     16.52 o
   4  10   0     5231.05     5242.58     72.43 o
   5  10   0     2963.93     3081.36     71.10 o
   6  10   0     2203.85     2270.85     71.50 o
   7  10   0      337.48      343.04     33.72 o
   8  10   0      475.11      523.97     48.87 o
   1  11   0     4410.74     4630.09     59.16 o
   2  11   0     4953.63     5144.36     83.20 o
   3  11   0     4144.06     4290.26     73.94 o
   4  11   0     6081.38     6069.56     92.36 o
   5  11   0     1593.31     1516.53     48.41 o
   6  11   0     1885.86     1809.96     98.78 o
   7  11   0      190.12      232.35     31.40 o
   8  11   0      449.81      470.34     49.40 o
   0  12   0    45010.59    44852.43   1250.14 o
   1  12   0    16634.60    18143.84    202.23 o
   2  12   0    33600.52    33143.46    468.15 o
   3  12   0     3677.03     4007.46     68.09 o
   4  12   0     3242.96     3236.58     58.21 o
   5  12   0     1101.70     1086.10     41.94 o
   6  12   0      153.48      130.56     24.71 o
   7  12   0      147.11      102.92     27.31 o
   8  12   0       11.60       25.10     33.39 o
   1  13   0     1556.05     1812.91     39.54 o
   2  13   0     3272.62     3378.33     82.23 o
   3  13   0       51.59       36.63     15.15 o
   4  13   0     2553.95     2572.64     50.45 o
   5  13   0       38.20       40.44     19.76 o
   6  13   0      582.28      682.11     41.05 o
   7  13   0      306.49      280.80     47.81 o
   8  13   0      131.86      128.99     39.13 o
   0  14   0     2135.05     1776.46     43.80 o
   1  14   0      254.63      269.65     17.27 o
   2  14   0     3594.28     3561.44     58.89 o
   3  14   0      504.20      499.43     21.58 o
   4  14   0      112.61      133.75     20.89 o
   5  14   0      918.46      942.05     41.92 o
   6  14   0       94.28       77.05     26.45 o
   7  14   0     1095.02     1261.13     70.21 o
   8  14   0        1.06      -30.99     30.99 o
   1  15   0      248.81      237.55     12.37 o
   2  15   0     7265.89     7122.35    102.05 o
   3  15   0       99.10      112.50     13.75 o
   4  15   0     4619.58     4472.05     96.53 o
   5  15   0       48.09       24.63     18.44 o
   6  15   0     1593.79     1613.68     56.79 o
   7  15   0      171.05      191.33     32.33 o
   8  15   0      400.32      412.14     55.78 o
   0  16   0    28247.83    28685.26    447.23 o
   1  16   0     4001.09     4235.63     59.54 o
   2  16   0    22861.99    22714.31    282.71 o
   3  16   0      313.01      269.36     18.97 o
   4  16   0     9274.95     8799.90    149.79 o
   5  16   0        6.84      -14.45     18.11 o
   6  16   0      335.39      336.34     33.01 o
   7  16   0      181.92      193.14     36.51 o
   1  17   0        2.11       18.10     14.16 o
   2  17   0       25.82       34.07     17.57 o
   3  17   0     4194.26     3979.14     69.02 o
   4  17   0      683.69      676.00     36.59 o
   5  17   0      582.28      661.98     43.54 o
   6  17   0      207.47      191.22     28.81 o
   7  17   0       44.03       19.27     27.84 o
   0  18   0      270.39      218.30     41.10 o
   1  18   0     2996.01     2799.23     52.40 o
   2  18   0     1139.42     1086.78     31.56 o
   3  18   0     2369.33     2284.75     48.80 o
   4  18   0      174.13      128.11     21.96 o
   5  18   0      678.56      768.46     41.77 o
   6  18   0     1232.20     1327.11     54.03 o
   7  18   0      350.23      402.70     46.92 o
   1  19   0      185.27      168.83     27.57 o
   2  19   0      479.95      466.74     23.74 o
   3  19   0     3927.27     3692.62     67.80 o
   4  19   0      787.67      816.90     40.32 o
   5  19   0     1932.97     1781.57     58.52 o
   6  19   0      181.10      275.49     34.24 o
   7  19   0      559.18      630.30     54.31 o
   0  20   0     1078.16      920.18     38.93 o
   1  20   0    13186.40    13267.03    177.56 o
   2  20   0      569.24      608.04     27.18 o
   3  20   0     6192.85     5831.06    110.44 o
   4  20   0      655.20      726.68     39.64 o
   5  20   0      640.54      688.76     42.27 o
   6  20   0      452.63      387.93     38.67 o
   7  20   0       13.18       39.36     34.11 o
   1  21   0      803.11      807.54     28.92 o
   2  21   0      971.59      897.66     31.39 o
   3  21   0      430.35      439.86     31.34 o
   4  21   0      450.43      426.96     56.52 o
   5  21   0      762.94      735.11     43.46 o
   6  21   0       28.11        7.37     25.26 o
   0  22   0        1.23      -10.50     28.91 o
   1  22   0      665.76      724.98     29.75 o
   2  22   0        3.25       -1.12     14.36 o
   3  22   0      191.79      199.47     25.04 o
   4  22   0     1390.77     1344.25     50.09 o
   5  22   0       26.38       -3.67     22.49 o
   6  22   0      444.52      406.42     40.74 o
   1  23   0      568.94      497.80     30.41 o
   2  23   0      562.62      532.87     27.97 o
   3  23   0     1847.00     1760.42     55.52 o
   4  23   0      161.14      113.81     24.43 o
   5  23   0      856.04      913.23     50.17 o
   6  23   0        7.01       -8.20     28.01 o
   0  24   0     2424.91     2377.30    134.00 o
   1  24   0     6907.88     6709.44    121.34 o
   2  24   0     1160.49     1073.07     36.14 o
   3  24   0     1800.22     1788.68     56.68 o
   4  24   0      131.92       67.71     24.92 o
   5  24   0      411.53      469.70     39.93 o
   6  24   0      246.40      296.64     37.02 o
   1  25   0        7.04       16.82     19.69 o
   2  25   0      147.69      172.34     30.18 o
   3  25   0        2.64      -18.94     19.72 o
   4  25   0      295.23      302.31     32.57 o
   5  25   0       66.05       33.53     27.19 o
   0  26   0     1874.12     1789.60     77.11 o
   1  26   0      136.37      174.88     24.65 o
   2  26   0      643.02      676.24     46.35 o
   3  26   0      108.08       91.98     26.05 o
   4  26   0      347.13      325.98     34.45 o
   5  26   0      174.78      128.89     42.82 o
   1  27   0       70.81       30.50     21.58 o
   2  27   0      504.13      602.68     46.31 o
   3  27   0       18.30       11.31     27.32 o
   4  27   0     1082.98     1134.91     79.64 o
   5  27   0       70.29       44.94     29.62 o
   0  28   0     4262.16     4182.75    130.79 o
   1  28   0       26.27       27.59     21.31 o
   2  28   0     2982.01     2918.30     91.40 o
   3  28   0      128.50       99.01     51.65 o
   4  28   0      676.54      659.00     50.64 o
   1  29   0       28.36       52.29     23.03 o
   2  29   0       22.90        7.95     34.06 o
   3  29   0       34.91        9.88     28.14 o
   4  29   0      134.59      174.78     38.93 o
   0  30   0      335.69      441.27     73.71 o
   1  30   0      279.03      300.50     41.17 o
   2  30   0      453.44      488.65     45.53 o
   3  30   0       49.27       27.30     36.75 o
   1  31   0      141.04      136.13     35.83 o
   2  31   0       78.16       73.39     31.71 o
   3  31   0       43.06       38.51     33.40 o
   0  32   0      646.08      766.18     66.91 o
   1  32   0      499.44      445.95     46.34 o
   2  32   0      370.12      418.54     48.17 o
   1  33   0       23.53       19.44     51.64 o
  -7   0   1     1021.05     1037.25     60.03 o
  -5   0   1    11090.63    10913.91    192.66 o
  -3   0   1    64121.05    65277.92    984.43 o
  -1   0   1     3320.98     3898.88     65.40 o
   1   0   1     1246.35     1455.83     32.88 o
   3   0   1     3426.38     3798.61     74.08 o
   5   0   1      423.19      376.71     26.90 o
   7   0   1       30.60        1.62     26.42 o
  -8   1   1       21.39       -6.08     22.95 o
  -7   1   1      962.42      953.53     41.37 o
  -6   1   1      575.11      520.73     27.75 o
  -5   1   1     2265.19     2024.86     40.38 o
  -4   1   1      531.15      451.30     18.03 o
  -3   1   1       31.35       10.65      8.42 o
  -2   1   1     2276.34     2032.85     29.55 o
  -1   1   1     3626.49     3833.74     41.29 o
   0   1   1     5772.93     5666.06    126.35 o
   1   1   1      182.00      130.13      5.44 o
   2   1   1    13297.41    13733.49    152.63 o
   3   1   1    12327.47    12419.87    143.31 o
   4   1   1      814.66      822.92     25.79 o
   5   1   1       40.66       44.17     12.38 o
   6   1   1      271.45      225.27     25.65 o
   7   1   1      391.05      393.64     31.70 o
   8   1   1      699.63      768.46     52.79 o
  -8   2   1      606.80      621.11     65.16 o
  -7   2   1       58.54       44.76     19.44 o
  -6   2   1      520.91      602.38     23.99 o
  -5   2   1       34.72        2.96     19.70 o
  -4   2   1       90.25       69.80     11.72 o
  -3   2   1      487.98      556.23     16.96 o
  -2   2   1      557.35      568.51     13.79 o
  -1   2   1     5105.57     5674.90     68.10 o
   0   2   1     5465.94     5894.66     70.76 o
   1   2   1     4321.79     5223.93     53.94 o
   2   2   1    29815.70    31615.05    339.76 o
   3   2   1     1393.07     1203.76     32.54 o
   4   2   1    19234.67    19349.69    220.60 o
   5   2   1     3832.33     3730.53     59.97 o
   6   2   1     6932.82     7015.58    111.13 o
   7   2   1      510.53      520.93     38.24 o
   8   2   1      828.80      975.33     57.90 o
  -8   3   1      234.27      221.22     70.67 o
  -7   3   1     1650.93     1636.49     47.76 o
  -6   3   1      834.05      743.24     25.80 o
  -5   3   1     1627.76     1654.97     35.39 o
  -4   3   1     1636.61     1581.36     28.69 o
  -3   3   1      205.94      250.32     20.72 o
  -2   3   1      484.55      425.68     21.36 o
  -1   3   1    33777.60    36608.25    500.96 o
   0   3   1     1756.66     1739.02     31.23 o
   1   3   1   113045.23   109929.63   1192.75 o
   2   3   1     7528.73     7829.15    111.67 o
   3   3   1    14167.10    14568.01    165.79 o
   4   3   1     3295.46     3225.54     50.24 o
   5   3   1     3373.75     3498.58     64.08 o
   6   3   1     1768.24     1677.93     44.83 o
   7   3   1       13.94      -11.89     19.00 o
   8   3   1     1071.03     1218.04     63.60 o
  -8   4   1      116.48      112.44     30.18 o
  -7   4   1      944.19     1026.41     39.23 o
  -6   4   1     2404.51     2485.30     53.04 o
  -5   4   1    11357.40    11407.89    139.82 o
  -4   4   1    16183.66    16467.36    173.94 o
  -3   4   1    32287.74    33446.67    332.79 o
  -2   4   1    72384.31    75327.93    797.00 o
  -1   4   1    91208.23    87620.90   2229.31 o
   0   4   1    21129.10    22546.65    264.90 o
   1   4   1    53267.14    53260.56    699.41 o
   2   4   1    11914.19    12225.29    149.41 o
   3   4   1     1035.60      933.45     24.42 o
   4   4   1       52.32       34.24      7.82 o
   5   4   1      124.59      135.41     18.07 o
   6   4   1      183.68      124.23     18.98 o
   7   4   1        2.87      -23.53     23.53 o
   8   4   1       30.56      -14.21     27.81 o
  -8   5   1      807.22      794.30     63.66 o
  -7   5   1      603.17      685.64     63.69 o
  -6   5   1      934.72      932.12     33.93 o
  -5   5   1      145.92      114.59     14.53 o
  -4   5   1      970.94      954.04     32.87 o
  -3   5   1     1103.47     1071.55     22.70 o
  -2   5   1      502.36      340.02     12.33 o
  -1   5   1        8.85       -3.22      3.22 o
   0   5   1    49452.96    50586.60    584.42 o
   1   5   1     1386.99     1289.61     29.94 o
   2   5   1    17530.00    18588.80    266.37 o
   3   5   1     2678.02     2949.02     50.42 o
   4   5   1     6904.49     7033.06     82.25 o
   5   5   1     6950.61     6860.74     84.40 o
   6   5   1      244.38      274.01     22.38 o
   7   5   1     1710.84     1680.70     56.11 o
   8   5   1       61.31       37.87     28.38 o
  -8   6   1        3.55      -27.19     27.19 o
  -7   6   1      745.45      798.90     43.38 o
  -6   6   1      260.62      226.16     21.18 o
  -5   6   1      786.99      703.43     24.37 o
  -4   6   1     1503.50     1408.89     29.46 o
  -3   6   1     3782.51     4427.80     83.89 o
  -2   6   1     1476.46     1602.66     25.41 o
  -1   6   1     4875.74     5010.14     59.65 o
   0   6   1     4047.22     4376.74     51.82 o
   1   6   1    15344.62    15995.28    191.95 o
   2   6   1     1655.00     1714.08     26.94 o
   3   6   1    44655.00    47095.11    643.83 o
   4   6   1     1291.82     1409.23     42.55 o
   5   6   1    12731.83    12576.90    154.44 o
   6   6   1      245.53      278.35     26.58 o
   7   6   1     2187.34     2336.22     75.16 o
   8   6   1       42.01      -13.94     29.21 o
  -8   7   1      848.03      923.78     57.89 o
  -7   7   1       72.89       68.76     25.91 o
  -6   7   1     2576.32     2413.46     64.17 o
  -5   7   1       94.44       90.15     13.22 o
  -4   7   1     4102.57     4248.65     61.28 o
  -3   7   1     2905.83     2847.30     42.49 o
  -2   7   1       42.11       30.78      5.23 o
  -1   7   1    11099.30    10976.60    123.05 o
   0   7   1    20530.25    21139.64    258.66 o
   1   7   1     2506.13     2768.58     40.84 o
   2   7   1    14133.93    14840.53    165.63 o
   3   7   1        1.61        2.54      9.59 o
   4   7   1     6396.49     6427.37     84.39 o
   5   7   1      425.43      444.76     39.23 o
   6   7   1     1502.51     1536.23     51.13 o
   7   7   1      543.01      520.53     45.05 o
   8   7   1       98.08       78.37     32.34 o
  -8   8   1      185.91      140.06     40.81 o
  -7   8   1       25.00        9.06     32.71 o
  -6   8   1     3670.03     3678.55     83.04 o
  -5   8   1     1037.49      965.60     27.62 o
  -4   8   1    23458.47    23864.71    295.16 o
  -3   8   1     5098.26     5265.78     68.74 o
  -2   8   1    57859.24    57906.97    635.96 o
  -1   8   1     2628.68     2333.57     35.57 o
   0   8   1    73730.48    72095.97   1235.73 o
   1   8   1     2731.67     2737.37     46.48 o
   2   8   1    10778.35    10897.71    138.03 o
   3   8   1       54.35       53.51     12.28 o
   4   8   1     1333.58     1373.29     28.80 o
   5   8   1      618.87      548.10     26.49 o
   6   8   1        1.81       15.87     17.57 o
   7   8   1       74.40       37.54     24.10 o
   8   8   1        0.10      -14.42     29.26 o
  -8   9   1      361.40      435.00     47.17 o
  -7   9   1      514.57      445.49     36.49 o
  -6   9   1      972.76      949.93     49.20 o
  -5   9   1       98.35      130.62     19.51 o
  -4   9   1     2052.50     2091.46     42.29 o
  -3   9   1      534.09      544.56     19.61 o
  -2   9   1      461.01      559.84     17.66 o
  -1   9   1     6443.49     6239.99     98.10 o
   0   9   1     5023.10     5759.39    177.90 o
   1   9   1    11269.83    11848.01    147.75 o
   2   9   1     9670.96     9848.73    127.25 o
   3   9   1     7369.14     7381.16    118.55 o
   4   9   1     3183.71     3344.15     57.64 o
   5   9   1        7.63       -2.40     16.18 o
   6   9   1     1556.71     1556.96     54.85 o
   7   9   1      226.48      223.44     29.59 o
   8   9   1      365.36      357.60     43.89 o
  -8  10   1       45.93       68.61     34.07 o
  -7  10   1      860.34      910.95     70.71 o
  -6  10   1        0.26        8.60     20.35 o
  -5  10   1      380.75      379.97     30.93 o
  -4  10   1       40.61       40.15      9.85 o
  -3  10   1        3.51       -2.94      5.88 o
  -2  10   1      607.78      619.55     18.80 o
  -1  10   1     1915.76     1775.70     27.94 o
   0  10   1     1043.07     1243.08     65.69 o
   1  10   1    11436.66    11856.82    134.92 o
   2  10   1     4957.59     4945.25     71.17 o
   3  10   1    10748.87    10283.31    122.09 o
   4  10   1     4247.91     4221.39     60.88 o
   5  10   1     3761.89     3956.40     84.26 o
   6  10   1     2111.80     2195.31     63.40 o
   7  10   1      889.14     1024.97     51.42 o
   8  10   1      188.01      159.53     34.75 o
  -8  11   1      141.02      101.18     37.62 o
  -7  11   1      833.67      848.51     57.15 o
  -6  11   1      941.32     1018.70     44.51 o
  -5  11   1     1528.10     1475.52     47.67 o
  -4  11   1       25.25        8.50     22.77 o
  -3  11   1      194.89      174.00     16.09 o
  -2  11   1     4436.17     4498.20     67.36 o
  -1  11   1      900.81      913.88     46.26 o
   0  11   1    15145.63    15231.65    170.29 o
   1  11   1     6505.81     6632.15     80.58 o
   2  11   1    14720.06    14405.23    181.55 o
   3  11   1     2686.55     2675.84     49.53 o
   4  11   1     8463.71     8311.21    117.95 o
   5  11   1     1280.79     1270.85     44.98 o
   6  11   1      138.91      123.79     24.11 o
   7  11   1      621.01      631.79     42.66 o
   8  11   1       97.59       87.25     36.68 o
  -8  12   1      265.43      218.38     42.61 o
  -7  12   1      805.56      873.62     48.82 o
  -6  12   1     1177.28     1212.52     49.90 o
  -5  12   1     8482.69     8361.85    144.46 o
  -4  12   1     4474.96     4420.00     72.92 o
  -3  12   1    29346.22    29923.42    363.57 o
  -2  12   1     5662.43     5593.36     85.19 o
  -1  12   1    31038.11    31267.43    339.86 o
   0  12   1     5495.24     5196.80     65.84 o
   1  12   1    14495.37    14578.75    164.93 o
   2  12   1     2070.34     1816.61     35.92 o
   3  12   1      241.15      235.80     15.04 o
   4  12   1      226.36      206.35     21.32 o
   5  12   1        8.81      -15.77     15.77 o
   6  12   1      200.68      209.64     31.92 o
   7  12   1      168.26      148.67     30.11 o
   8  12   1       21.58      -24.34     31.95 o
  -8  13   1        0.30      -11.00     31.27 o
  -7  13   1      529.04      548.72     40.88 o
  -6  13   1       49.94       58.10     22.49 o
  -5  13   1     1481.65     1395.66     55.11 o
  -4  13   1     1139.88     1172.26     40.16 o
  -3  13   1       69.63       62.07     11.64 o
  -2  13   1      416.08      327.08     16.43 o
  -1  13   1     3193.91     3121.07     45.82 o
   0  13   1     5217.44     5430.65     69.41 o
   1  13   1     8095.26     7951.48    109.38 o
   2  13   1      327.63      358.99     16.95 o
   3  13   1     9077.51     8940.68    123.49 o
   4  13   1       66.61       31.70     16.13 o
   5  13   1     2327.28     2118.69     59.32 o
   6  13   1     1337.38     1284.01     65.66 o
   7  13   1       48.24        4.40     24.39 o
   8  13   1      732.89      703.71     50.65 o
  -8  14   1      317.92      352.13     53.20 o
  -7  14   1       23.39       19.13     25.04 o
  -6  14   1      555.99      659.73     39.96 o
  -5  14   1      983.77      960.55     44.33 o
  -4  14   1      291.64      275.36     18.91 o
  -3  14   1     1792.53     1672.57     37.41 o
  -2  14   1        0.87        4.51      8.77 o
  -1  14   1     1945.62     1812.18     53.04 o
   0  14   1     8340.56     8855.21    106.49 o
   1  14   1     1924.76     1945.52     32.51 o
   2  14   1     7495.95     7623.15    106.72 o
   3  14   1        3.06       -7.38      9.65 o
   4  14   1    10157.90    10065.88    164.46 o
   5  14   1      101.34       98.78     21.54 o
   6  14   1     3045.68     3054.46     79.54 o
   7  14   1       41.91       15.47     26.95 o
   8  14   1      435.03      491.56     50.46 o
  -8  15   1       21.61       51.36     41.98 o
  -7  15   1      877.93     1017.47     59.83 o
  -6  15   1      160.40       82.75     24.91 o
  -5  15   1     2982.34     2970.43     72.98 o
  -4  15   1      272.26      240.85     18.95 o
  -3  15   1       64.20       51.05     12.83 o
  -2  15   1        1.07       -8.71      9.47 o
  -1  15   1     3135.00     3426.06     90.46 o
   0  15   1       68.40       62.21      9.30 o
   1  15   1     8618.79     8563.99    104.65 o
   2  15   1      141.30      154.17     14.17 o
   3  15   1     6018.33     5884.27     89.79 o
   4  15   1     2205.69     2000.20     55.68 o
   5  15   1     1826.75     1782.84     55.17 o
   6  15   1      404.53      432.82     40.29 o
   7  15   1       50.12       56.19     26.31 o
  -7  16   1     1175.55     1324.54     69.17 o
  -6  16   1      119.95       75.35     23.61 o
  -5  16   1     4173.80     4368.93     93.98 o
  -4  16   1     1475.59     1354.27     45.63 o
  -3  16   1    11024.87    10924.24    150.07 o
  -2  16   1     5431.57     5398.61     83.31 o
  -1  16   1    30643.35    30372.24    334.58 o
   0  16   1     2371.63     2202.01     37.46 o
   1  16   1    10110.64    10419.86    124.98 o
   2  16   1       34.90       -7.31      9.83 o
   3  16   1     1707.18     1653.80     41.54 o
   4  16   1      349.13      311.15     26.67 o
   5  16   1       35.07       25.24     18.70 o
   6  16   1      225.51      218.80     29.12 o
   7  16   1       43.21       33.33     28.41 o
  -7  17   1      203.20      197.47     39.25 o
  -6  17   1      546.71      638.52     41.57 o
  -5  17   1       63.11       45.43     20.21 o
  -4  17   1       55.97       39.88     19.99 o
  -3  17   1      875.92      834.67     28.48 o
  -2  17   1      684.62      685.98     26.25 o
  -1  17   1       97.83       65.47     16.28 o
   0  17   1     3790.50     3895.48     56.97 o
   1  17   1       38.11       51.18     19.08 o
   2  17   1     7347.40     7045.99    103.45 o
   3  17   1       95.92       98.28     14.49 o
   4  17   1      288.50      313.99     27.02 o
   5  17   1      981.86     1008.31     45.27 o
   6  17   1        3.97      -12.30     22.18 o
   7  17   1      282.24      256.10     39.46 o
  -7  18   1       30.09      -28.92     30.99 o
  -6  18   1      251.69      278.82     38.18 o
  -5  18   1        0.15       -4.62     19.52 o
  -4  18   1      469.56      411.45     33.09 o
  -3  18   1     1709.52     1571.80     39.52 o
  -2  18   1     2484.32     2428.47     53.13 o
  -1  18   1     1129.91     1175.35     31.85 o
   0  18   1     1931.07     2052.51     37.53 o
   1  18   1      727.86      700.59     26.28 o
   2  18   1     5311.79     5375.07     85.03 o
   3  18   1     3088.82     2989.70     82.07 o
   4  18   1     2845.51     2797.43     69.18 o
   5  18   1     1686.12     1591.50     54.45 o
   6  18   1     1122.77     1203.45     53.55 o
   7  18   1      256.56      268.16     61.54 o
  -7  19   1      118.59      150.15     37.42 o
  -6  19   1     1289.39     1381.74     56.43 o
  -5  19   1      119.00       95.18     23.37 o
  -4  19   1      651.68      625.87     45.65 o
  -3  19   1      107.57       77.31     19.12 o
  -2  19   1      203.48      213.63     22.66 o
  -1  19   1     3512.14     3399.12     61.36 o
   0  19   1     1025.18      963.48     25.49 o
   1  19   1     4667.05     4712.43     76.75 o
   2  19   1     3619.57     3549.64     64.17 o
   3  19   1     2304.93     2023.93     55.40 o
   4  19   1     1708.00     1552.01     50.62 o
   5  19   1       92.98       68.63     26.68 o
   6  19   1      892.04     1046.05     53.83 o
   7  19   1       60.62       27.74     28.97 o
  -7  20   1       53.81       30.99     32.93 o
  -6  20   1      574.58      562.13     43.06 o
  -5  20   1      314.37      343.96     39.11 o
  -4  20   1     5388.73     5014.54    103.36 o
  -3  20   1      919.25      909.81     38.01 o
  -2  20   1    11303.17    11102.29    186.69 o
  -1  20   1      129.21      140.88     16.72 o
   0  20   1    12327.18    12128.92    162.88 o
   1  20   1     1338.46     1399.92     45.25 o
   2  20   1     1678.66     1606.87     40.30 o
   3  20   1     1634.58     1507.41     48.44 o
   4  20   1       12.40       22.34     19.28 o
   5  20   1      597.01      613.68     39.99 o
   6  20   1       11.93       12.55     25.18 o
   7  20   1       45.27       58.05     31.08 o
  -6  21   1      131.50       58.28     28.92 o
  -5  21   1        2.00      -27.85     27.85 o
  -4  21   1      255.17      267.72     28.18 o
  -3  21   1       86.04       67.88     19.70 o
  -2  21   1      205.46      208.87     32.08 o
  -1  21   1      666.69      684.31     28.34 o
   0  21   1      858.79      835.59     33.88 o
   1  21   1      354.38      318.24     20.94 o
   2  21   1      720.92      743.88     29.42 o
   3  21   1        5.47      -13.96     16.56 o
   4  21   1      715.95      690.66     39.02 o
   5  21   1       25.13       -5.59     25.45 o
   6  21   1      269.08      242.82     56.47 o
  -6  22   1      239.78      168.78     37.51 o
  -5  22   1      249.04      269.55     33.73 o
  -4  22   1      682.39      650.55     39.25 o
  -3  22   1      780.62      785.58     40.11 o
  -2  22   1     2609.64     2551.83     55.03 o
  -1  22   1     2249.37     2052.36     47.40 o
   0  22   1     1581.92     1495.38     45.15 o
   1  22   1     3424.09     3421.62     64.72 o
   2  22   1      140.99      132.12     18.05 o
   3  22   1     2896.95     2608.95     67.32 o
   4  22   1       98.91       91.46     22.71 o
   5  22   1     1487.72     1451.17     56.47 o
   6  22   1      220.13      177.59     37.47 o
  -6  23   1      203.28      235.51     40.35 o
  -5  23   1     1024.46      972.48     65.81 o
  -4  23   1      141.87       97.02     24.20 o
  -3  23   1       77.53       31.36     20.90 o
  -2  23   1      262.38      276.30     22.53 o
  -1  23   1       60.54       31.93     17.19 o
   0  23   1     2683.15     2715.37     64.85 o
   1  23   1      239.65      223.15     25.06 o
   2  23   1     2751.64     2608.55     79.10 o
   3  23   1      207.33      189.54     26.16 o
   4  23   1     1695.01     1622.37     62.07 o
   5  23   1      392.43      356.90     36.94 o
   6  23   1      121.51       78.53     30.00 o
  -6  24   1      851.19      921.15     90.94 o
  -5  24   1      868.67      793.04     47.44 o
  -4  24   1     2436.45     2241.75     88.21 o
  -3  24   1     2117.13     2070.13     95.63 o
  -2  24   1     3227.44     3247.11     84.25 o
  -1  24   1     2431.41     2318.88     60.54 o
   0  24   1     2336.25     2228.48     58.53 o
   1  24   1      798.74      804.14     38.18 o
   2  24   1     2200.28     2163.71     60.25 o
   3  24   1       18.14      -10.41     20.23 o
   4  24   1      893.99      847.65     49.22 o
   5  24   1       93.04       57.71     27.05 o
   6  24   1       28.15       59.07     30.95 o
  -5  25   1       45.59       15.94     27.03 o
  -4  25   1        0.34      -23.13     23.13 o
  -3  25   1        8.16       -4.45     20.38 o
  -2  25   1       75.47       77.31     20.70 o
  -1  25   1      790.06      775.09     42.07 o
   0  25   1       92.92       99.80     21.12 o
   1  25   1     1338.44     1324.53     51.02 o
   2  25   1        0.06      -15.68     18.76 o
   3  25   1      522.22      528.50     37.80 o
   4  25   1      199.84      163.62     28.87 o
   5  25   1        9.80        3.39     26.11 o
  -5  26   1      186.54      200.35     32.30 o
  -4  26   1      200.84      130.08     27.66 o
  -3  26   1      990.74     1016.09     52.15 o
  -2  26   1        0.30      -23.52     23.52 o
  -1  26   1     1238.50     1243.67     66.59 o
   0  26   1       46.72       23.30     19.04 o
   1  26   1     1026.58     1130.17     45.54 o
   2  26   1      633.79      655.45     45.51 o
   3  26   1      541.06      648.38     58.47 o
   4  26   1      705.03      659.00     43.31 o
   5  26   1      540.28      604.65     62.88 o
  -5  27   1      217.81      265.53     41.17 o
  -4  27   1        0.07        2.93     24.82 o
  -3  27   1      197.93      204.37     34.94 o
  -2  27   1      141.81      163.83     33.22 o
  -1  27   1      457.10      460.35     34.79 o
   0  27   1      161.13      166.60     24.98 o
   1  27   1     1402.65     1423.01     50.42 o
   2  27   1      452.15      502.90     57.91 o
   3  27   1     1593.70     1625.40     70.89 o
   4  27   1        0.67      -18.16     24.27 o
   5  27   1       55.83       57.80     28.71 o
  -4  28   1       19.51       23.35     26.23 o
  -3  28   1     1876.79     1917.54     76.28 o
  -2  28   1       12.31      -21.56     34.29 o
  -1  28   1     1848.98     1828.04     58.41 o
   0  28   1       37.14       39.11     21.91 o
   1  28   1      876.10     1033.50     56.73 o
   2  28   1      238.87      203.12     36.39 o
   3  28   1      154.26      122.16     35.97 o
   4  28   1       77.93      115.92     37.47 o
  -4  29   1       31.71       10.54     34.17 o
  -3  29   1       20.48       18.41     32.54 o
  -2  29   1        0.42      -22.77     26.23 o
  -1  29   1       67.22       51.78     24.34 o
   0  29   1      323.11      388.27     34.02 o
   1  29   1       11.56        8.47     25.81 o
   2  29   1      118.97       85.75     31.34 o
   3  29   1        0.71      -16.20     29.70 o
   4  29   1       10.12      -28.67     28.67 o
  -3  30   1      366.08      393.10     46.42 o
  -2  30   1      201.36      294.50     38.82 o
  -1  30   1      264.07      259.07     30.91 o
   0  30   1      387.98      439.61     37.28 o
   1  30   1        3.58        2.16     26.63 o
   2  30   1      842.98      812.70     56.67 o
   3  30   1       23.59       10.28     29.39 o
  -3  31   1        5.00       -8.82     33.42 o
  -2  31   1        2.92       10.42     30.20 o
  -1  31   1      105.87       73.37     33.04 o
   0  31   1       74.55       86.24     26.23 o
   1  31   1      599.61      712.18     52.64 o
   2  31   1      603.32      652.21     54.27 o
   3  31   1       93.93       53.28     40.39 o
  -2  32   1      588.76      662.74     54.74 o
  -1  32   1      733.44      962.06     60.74 o
   0  32   1      320.83      292.14     35.18 o
   1  32   1      310.78      314.63     43.73 o
   2  32   1      145.38      114.35     36.02 o
  -1  33   1        3.76      -30.54     30.54 o
   0  33   1       37.59       31.47     32.57 o
   1  33   1       19.55      -16.36     31.34 o
  -8   0   2     2646.61     2636.34    183.97 o
  -6   0   2    12670.29    12415.13    221.66 o
  -4   0   2    44799.34    45470.93    698.10 o
  -2   0   2    51435.18    51874.39    780.64 o
   0   0   2    14760.59    15112.14    230.40 o
   2   0   2        0.17       -5.85      5.85 o
   4   0   2      927.97      747.92     47.54 o
   6   0   2       80.66      135.61     61.09 o
   8   0   2       19.29      -11.89     53.92 o
  -8   1   2      407.15      448.43     40.82 o
  -7   1   2      169.39      139.60     18.96 o
  -6   1   2      945.85      863.83     29.33 o
  -5   1   2     2662.36     2533.09     46.17 o
  -4   1   2       44.15       55.02     14.46 o
  -3   1   2     3990.61     3766.06     52.10 o
  -2   1   2     7502.58     7681.88     89.52 o
  -1   1   2    33918.04    36024.89    380.92 o
   0   1   2    18878.30    19831.85    230.63 o
   1   1   2     6189.25     6836.63     76.86 o
   2   1   2    13410.40    13670.37    152.11 o
   3   1   2     2276.15     2285.73     37.56 o
   4   1   2     5821.00     5885.96     78.93 o
   5   1   2     4543.77     4394.60     67.09 o
   6   1   2     1594.37     1590.86     60.09 o
   7   1   2     1743.75     1656.33     54.26 o
   8   1   2      387.15      296.18     43.66 o
  -8   2   2        9.47       -7.35     32.10 o
  -7   2   2      112.53       79.17     19.00 o
  -6   2   2      263.59      201.65     16.55 o
  -5   2   2      292.86      289.05     16.22 o
  -4   2   2      382.00      415.10     19.41 o
  -3   2   2     1832.84     1660.09     26.73 o
  -2   2   2     7778.47     8152.32     86.73 o
  -1   2   2    35618.96    37924.03    403.36 o
   0   2   2     1054.79     1178.45     19.17 o
   1   2   2   105867.34   104447.20   1562.66 o
   2   2   2    34052.76    35600.32    381.87 o
   3   2   2    41808.92    42216.19    455.18 o
   4   2   2     3670.84     3779.37     56.36 o
   5   2   2     9933.17     9991.29    127.17 o
   6   2   2      118.64       92.73     17.83 o
   7   2   2      737.90      845.19     42.22 o
   8   2   2       34.92       14.27     27.83 o
  -8   3   2      333.43      405.78     40.40 o
  -7   3   2     1266.80     1210.91     41.21 o
  -6   3   2       14.67       -0.98     12.89 o
  -5   3   2       13.07        1.43      9.29 o
  -4   3   2     1660.47     1571.81     28.78 o
  -3   3   2      114.53      101.25     11.34 o
  -2   3   2    27301.95    27418.98    296.55 o
  -1   3   2     5233.55     5642.01     72.33 o
   0   3   2     2557.21     2729.75     33.73 o
   1   3   2     5881.37     6715.35     95.90 o
   2   3   2     4482.57     4931.60     60.50 o
   3   3   2     4065.63     4029.44     55.05 o
   4   3   2       21.87       43.46     15.46 o
   5   3   2     6140.56     6209.05     86.60 o
   6   3   2      983.48      861.81     33.88 o
   7   3   2     1433.69     1328.69     50.47 o
   8   3   2      170.09      156.15     35.89 o
  -8   4   2      266.59      332.30     74.46 o
  -7   4   2     1859.19     1937.05     51.73 o
  -6   4   2     3585.40     3607.56     66.76 o
  -5   4   2    14187.25    14455.57    195.86 o
  -4   4   2     9577.63     9376.78    105.96 o
  -3   4   2    11429.15    11393.66    141.21 o
  -2   4   2     9632.91     9683.20    110.90 o
  -1   4   2    41535.14    41312.88    438.93 o
   0   4   2     2616.31     2857.88     42.98 o
   1   4   2       55.52       71.52      6.09 o
   2   4   2      461.61      437.01     21.72 o
   3   4   2     1479.83     1504.66     24.82 o
   4   4   2      333.14      369.65     20.28 o
   5   4   2       26.63        6.64      9.91 o
   6   4   2      195.53      119.22     23.54 o
   7   4   2       55.83       25.36     25.79 o
   8   4   2       31.14       -4.68     27.92 o
  -8   5   2       26.35       20.66     34.60 o
  -7   5   2      328.02      305.45     35.73 o
  -6   5   2      475.75      502.31     27.07 o
  -5   5   2        8.26        1.46     11.07 o
  -4   5   2     1830.93     1760.72     34.00 o
  -3   5   2    12023.34    12642.82    208.67 o
  -2   5   2     6458.07     6325.03     76.24 o
  -1   5   2    17114.80    17825.80    194.12 o
   0   5   2     2203.75     2120.51     28.06 o
   1   5   2    17395.25    18111.72    196.82 o
   2   5   2       30.88       38.24      9.09 o
   3   5   2      546.30      561.10     30.81 o
   4   5   2     1223.80     1030.53     30.89 o
   5   5   2       40.91       20.91     13.69 o
   6   5   2     2451.33     2411.35     54.90 o
   7   5   2      484.71      543.14     43.18 o
   8   5   2      748.27      738.47     64.41 o
  -8   6   2       21.23        2.60     43.31 o
  -7   6   2       62.04        8.60     21.04 o
  -6   6   2       18.96       -9.45     12.30 o
  -5   6   2       56.12       25.56     11.62 o
  -4   6   2       79.89       44.33      9.81 o
  -3   6   2      921.24      991.76     27.87 o
  -2   6   2      899.86      906.68     17.77 o
  -1   6   2     5258.53     5283.24     62.92 o
   0   6   2    55052.11    56200.37    634.05 o
   1   6   2      909.56     1038.80     35.16 o
   2   6   2    26143.57    25004.96    272.07 o
   3   6   2     2166.04     2348.05     47.05 o
   4   6   2    17929.25    18838.71    215.15 o
   5   6   2      139.85       73.23     15.77 o
   6   6   2     2068.82     2143.81     63.86 o
   7   6   2       58.17       66.98     26.17 o
   8   6   2      176.01      230.56     38.56 o
  -8   7   2       15.60      -27.96     27.96 o
  -7   7   2      249.41      219.55     29.29 o
  -6   7   2      328.85      274.46     30.13 o
  -5   7   2        0.02       -9.78     10.99 o
  -4   7   2     3878.41     3593.87     54.42 o
  -3   7   2     9247.97     9567.43    116.54 o
  -2   7   2     1251.64     1145.31     22.02 o
  -1   7   2    28084.94    28334.42    304.99 o
   0   7   2     2871.35     3104.15     39.70 o
   1   7   2    29528.11    29444.41    348.20 o
   2   7   2       17.83       13.85      5.57 o
   3   7   2     6256.21     6525.88     81.59 o
   4   7   2     2707.53     2727.50     47.60 o
   5   7   2       21.16       13.34     14.27 o
   6   7   2     2792.56     2770.97     81.61 o
   7   7   2       32.80       12.70     21.50 o
   8   7   2      706.88      704.93     52.86 o
  -8   8   2        0.20       15.99     30.41 o
  -7   8   2     5240.82     5813.78    118.72 o
  -6   8   2      314.92      353.40     37.41 o
  -5   8   2    15475.23    15641.37    187.01 o
  -4   8   2     2235.89     2244.80     39.66 o
  -3   8   2    36684.48    37528.55    407.27 o
  -2   8   2      222.85      169.41      8.84 o
  -1   8   2    18588.44    18398.12    202.01 o
   0   8   2      290.80      299.96     13.01 o
   1   8   2     3663.91     4016.18     80.74 o
   2   8   2     2774.20     2784.63     40.26 o
   3   8   2      326.17      251.74     14.15 o
   4   8   2        1.58       -6.48      9.00 o
   5   8   2      151.14      129.00     17.95 o
   6   8   2        0.52        9.74     18.73 o
   7   8   2      109.60       70.03     24.82 o
   8   8   2        0.22       -6.33     29.73 o
  -8   9   2       66.99       27.84     30.54 o
  -7   9   2      142.24      127.82     26.61 o
  -6   9   2        0.50       -1.69     21.46 o
  -5   9   2      334.68      286.61     21.52 o
  -4   9   2     1980.54     1911.11     35.88 o
  -3   9   2        4.40       -0.35      6.95 o
  -2   9   2    11447.58    11027.22    127.50 o
  -1   9   2      745.64      566.24     14.46 o
   0   9   2    10012.52     9908.83    113.00 o
   1   9   2     3325.41     3342.56     66.03 o
   2   9   2      115.24      109.49      9.48 o
   3   9   2     1092.04      928.56     19.90 o
   4   9   2     3521.83     3375.34     52.78 o
   5   9   2     1591.02     1693.73     50.52 o
   6   9   2     3039.13     3211.12     78.89 o
   7   9   2      700.62      714.97     43.89 o
   8   9   2      800.39      971.07     68.96 o
  -8  10   2      180.64      205.45     39.37 o
  -7  10   2        0.33      -22.45     22.45 o
  -6  10   2      114.85       70.29     25.23 o
  -5  10   2      351.17      349.08     21.61 o
  -4  10   2     2768.76     2800.74     46.12 o
  -3  10   2     1092.93     1135.31     23.85 o
  -2  10   2    18387.41    19116.63    212.96 o
  -1  10   2    12720.39    13609.98    153.63 o
   0  10   2    24365.73    24920.68    270.64 o
   1  10   2    19336.96    20237.59    222.59 o
   2  10   2    25231.99    25548.10    308.25 o
   3  10   2     9091.12     8780.09    106.17 o
   4  10   2    13345.99    13351.21    177.54 o
   5  10   2     1291.22     1274.77     44.73 o
   6  10   2     2120.97     2237.98     71.79 o
   7  10   2      123.39      176.49     29.67 o
   8  10   2       17.23       13.24     29.37 o
  -8  11   2      447.04      608.20     67.77 o
  -7  11   2      106.21      104.12     25.66 o
  -6  11   2     1051.24     1048.60     44.77 o
  -5  11   2        2.87       -4.38     12.52 o
  -4  11   2        3.34       10.35     11.40 o
  -3  11   2     3036.53     2844.05     43.54 o
  -2  11   2     1030.43      961.21     27.82 o
  -1  11   2     5863.65     5258.03     66.88 o
   0  11   2     4224.27     4566.20     79.03 o
   1  11   2     7024.73     6869.25    110.74 o
   2  11   2     8122.87     8278.43    111.04 o
   3  11   2       21.88        7.00      8.27 o
   4  11   2     4381.13     4466.23     87.17 o
   5  11   2      750.18      810.16     38.89 o
   6  11   2      988.45     1135.43     47.75 o
   7  11   2      341.27      368.80     43.40 o
   8  11   2      514.77      679.41     55.76 o
  -8  12   2      588.94      624.53     54.90 o
  -7  12   2      319.86      355.33     41.51 o
  -6  12   2     4556.75     4718.67    100.86 o
  -5  12   2     2397.43     2333.09     64.14 o
  -4  12   2     8321.41     8360.51    119.69 o
  -3  12   2     6608.02     6751.07     97.63 o
  -2  12   2    14023.98    13827.54    176.49 o
  -1  12   2     3360.08     3299.71     46.67 o
   0  12   2     1452.82     1371.64     49.56 o
   1  12   2     4254.88     4424.63     67.49 o
   2  12   2      380.62      456.74     17.35 o
   3  12   2     3135.19     3221.37     54.64 o
   4  12   2      820.39      744.78     37.79 o
   5  12   2      844.19      847.26     40.17 o
   6  12   2        0.62      -11.31     18.68 o
   7  12   2       31.22       20.61     24.19 o
   8  12   2        2.63       -4.40     34.14 o
  -8  13   2      298.27      320.03     46.44 o
  -7  13   2       81.77       39.69     27.76 o
  -6  13   2       78.49       87.65     22.57 o
  -5  13   2      423.01      460.12     33.67 o
  -4  13   2       31.12       34.32     12.62 o
  -3  13   2     3092.80     2937.20     53.03 o
  -2  13   2     2070.94     2045.92     39.94 o
  -1  13   2     2234.26     2227.60     35.81 o
   0  13   2    10791.46    11258.12    130.94 o
   1  13   2      759.38      827.00     35.79 o
   2  13   2      348.15      286.05     16.82 o
   3  13   2     7057.56     7017.62    100.86 o
   4  13   2       21.62       41.03     16.06 o
   5  13   2     2766.47     2665.08     86.90 o
   6  13   2        1.93      -18.56     20.97 o
   7  13   2     1888.33     1929.12     66.93 o
   8  13   2        0.08      -19.98     32.93 o
  -8  14   2      115.79      114.84     52.92 o
  -7  14   2        2.38      -15.36     30.18 o
  -6  14   2      652.80      607.39     37.93 o
  -5  14   2       32.99       49.13     19.79 o
  -4  14   2      223.46      239.39     18.23 o
  -3  14   2     6602.10     6659.30     98.44 o
  -2  14   2     2041.55     2013.19     40.46 o
  -1  14   2    10614.35    10263.77    122.16 o
   0  14   2      492.83      602.38     53.28 o
   1  14   2    30450.29    30393.48    363.52 o
   2  14   2        1.74       60.58     54.84 o
   3  14   2    27219.23    27481.23    337.53 o
   4  14   2      289.26      261.66     24.31 o
   5  14   2     5519.08     5620.41    110.87 o
   6  14   2        8.38      -19.10     22.14 o
   7  14   2      491.09      521.55     42.53 o
   8  14   2        7.55       46.19     36.49 o
  -8  15   2      340.81      377.93     59.22 o
  -7  15   2      127.07      100.67     32.86 o
  -6  15   2       23.47        9.32     21.24 o
  -5  15   2      638.78      635.90     40.42 o
  -4  15   2      869.46      812.05     29.02 o
  -3  15   2      395.13      390.09     20.83 o
  -2  15   2     8240.54     8098.78    113.80 o
  -1  15   2     2161.47     2245.30     37.61 o
   0  15   2    13726.25    14189.20    163.84 o
   1  15   2      433.46      417.10     15.88 o
   2  15   2     4402.87     4461.98     70.75 o
   3  15   2      701.60      727.24     35.40 o
   4  15   2      328.43      339.71     28.83 o
   5  15   2      924.42      995.61     43.24 o
   6  15   2        9.73       -0.73     21.79 o
   7  15   2      594.84      583.66     43.70 o
  -7  16   2      214.30      204.12     35.07 o
  -6  16   2     2432.48     2447.10     70.33 o
  -5  16   2      990.24     1064.30     43.85 o
  -4  16   2    12502.48    12282.70    168.87 o
  -3  16   2     2455.21     2486.05     50.07 o
  -2  16   2     5901.18     5864.48     88.64 o
  -1  16   2      412.28      413.19     17.12 o
   0  16   2     3064.79     3177.24     53.86 o
   1  16   2       53.70       46.20      8.82 o
   2  16   2       45.13       34.63     10.99 o
   3  16   2      778.13      725.93     32.60 o
   4  16   2        5.21       13.91     16.82 o
   5  16   2      297.10      289.07     27.54 o
   6  16   2        3.73      -21.35     21.35 o
   7  16   2        1.07        3.67     25.23 o
  -7  17   2      104.64       72.26     31.30 o
  -6  17   2      180.10      169.53     29.19 o
  -5  17   2       36.59      -14.45     19.20 o
  -4  17   2      120.05       94.36     22.27 o
  -3  17   2     1650.25     1592.12     50.61 o
  -2  17   2       12.92        9.37     10.90 o
  -1  17   2     5941.90     5912.72     79.10 o
   0  17   2       96.02       72.51     10.46 o
   1  17   2     1316.35     1263.83     32.08 o
   2  17   2     3640.81     3568.13     62.14 o
   3  17   2        6.06       21.19     17.19 o
   4  17   2     2682.52     2446.79     67.60 o
   5  17   2     1129.34     1093.36     46.20 o
   6  17   2     1276.99     1225.12     53.59 o
   7  17   2      528.91      495.26     41.80 o
  -7  18   2      263.38      285.16     42.53 o
  -6  18   2       44.79       24.51     23.39 o
  -5  18   2      879.61      882.75     51.18 o
  -4  18   2       42.81       25.22     17.84 o
  -3  18   2     1958.33     1854.91     77.47 o
  -2  18   2     3539.56     3165.14     58.72 o
  -1  18   2     4257.85     4242.03     79.26 o
   0  18   2     6779.59     6511.47     86.14 o
   1  18   2     3719.96     3740.17     64.30 o
   2  18   2     4333.43     4356.64    111.42 o
   3  18   2     1784.97     1702.33     50.34 o
   4  18   2     3210.87     3105.99     74.38 o
   5  18   2     1180.90     1101.53     45.59 o
   6  18   2      254.74      234.42     32.13 o
   7  18   2       48.57       27.24     30.85 o
  -7  19   2      207.99      113.10     36.75 o
  -6  19   2      166.47      178.28     34.51 o
  -5  19   2        1.82       19.73     19.98 o
  -4  19   2      387.90      358.72     37.08 o
  -3  19   2      375.52      410.70     37.34 o
  -2  19   2     1812.02     1893.49     63.10 o
  -1  19   2     8566.63     8174.69    117.55 o
   0  19   2     1637.00     1637.83     33.75 o
   1  19   2     5539.14     5360.03     84.50 o
   2  19   2      416.98      454.20     28.58 o
   3  19   2     2154.48     2019.17     57.95 o
   4  19   2      281.04      196.54     24.93 o
   5  19   2      355.83      314.82     62.31 o
   6  19   2      354.63      349.75     49.38 o
   7  19   2       83.64       14.50     34.69 o
  -7  20   2      590.38      690.69     58.93 o
  -6  20   2      354.45      437.31     43.59 o
  -5  20   2     4018.87     4065.52     94.15 o
  -4  20   2       19.64       11.32     19.60 o
  -3  20   2     5673.79     5512.40    109.53 o
  -2  20   2     2552.56     2567.48     53.55 o
  -1  20   2     2212.97     2232.41     47.73 o
   0  20   2     3159.19     3157.36     58.08 o
   1  20   2        2.45        5.31     12.65 o
   2  20   2     1221.36     1301.89     76.38 o
   3  20   2        5.26       17.24     17.17 o
   4  20   2      586.86      583.86     44.30 o
   5  20   2        0.16      -21.18     21.18 o
   6  20   2      251.66      229.87     32.99 o
   7  20   2        1.69      -29.48     29.48 o
  -6  21   2      212.52      194.75     36.20 o
  -5  21   2       36.16       68.29     23.84 o
  -4  21   2      438.28      394.04     32.08 o
  -3  21   2      215.91      185.82     20.24 o
  -2  21   2     2756.62     2736.00     61.55 o
  -1  21   2      409.67      460.67     24.63 o
   0  21   2     1009.91     1044.64     37.26 o
   1  21   2      458.90      467.97     24.57 o
   2  21   2      181.46      184.57     18.56 o
   3  21   2     1076.82     1026.52     43.03 o
   4  21   2     1080.76     1024.18     44.18 o
   5  21   2        6.95        7.60     21.15 o
   6  21   2      711.29      724.96     47.97 o
  -6  22   2        6.65        3.22     35.53 o
  -5  22   2     1111.65     1007.63     49.92 o
  -4  22   2      171.46      155.17     24.71 o
  -3  22   2      240.19      237.71     22.41 o
  -2  22   2      939.13     1004.80     62.74 o
  -1  22   2      289.45      326.39     22.55 o
   0  22   2     4403.33     4537.27     88.38 o
   1  22   2      209.94      172.73     18.84 o
   2  22   2     8688.30     8705.60    148.29 o
   3  22   2      106.47       38.12     26.83 o
   4  22   2     1891.12     1709.75     56.50 o
   5  22   2        1.02      -26.45     26.45 o
   6  22   2      780.31      844.86     50.93 o
  -6  23   2        9.04       25.96     31.24 o
  -5  23   2       36.77       50.27     24.64 o
  -4  23   2      334.44      228.95     53.97 o
  -3  23   2     1483.74     1372.90     49.27 o
  -2  23   2        0.08      -13.55     14.71 o
  -1  23   2     2728.61     2573.51     62.78 o
   0  23   2       25.99       10.81     16.44 o
   1  23   2     2379.23     2443.14     54.98 o
   2  23   2      605.10      580.92     34.68 o
   3  23   2      260.07      292.75     47.60 o
   4  23   2      151.96      144.49     26.67 o
   5  23   2        8.89      -22.93     22.93 o
   6  23   2       80.82       78.17     31.42 o
  -6  24   2      165.48      202.47     40.42 o
  -5  24   2     1277.29     1320.51     58.23 o
  -4  24   2      358.17      347.81     58.52 o
  -3  24   2     2676.60     2640.58     70.59 o
  -2  24   2      405.49      474.35     28.13 o
  -1  24   2     2331.80     2380.50     61.53 o
   0  24   2       47.68       38.79     18.88 o
   1  24   2     1188.82     1253.61     44.27 o
   2  24   2      930.51      977.04     42.98 o
   3  24   2      178.17      170.36     26.22 o
   4  24   2      492.66      491.07     36.80 o
   5  24   2       63.92        4.76     25.83 o
   6  24   2       31.25        7.01     34.66 o
  -5  25   2      120.26       65.19     31.74 o
  -4  25   2      148.33      127.21     27.47 o
  -3  25   2      167.99      134.65     25.29 o
  -2  25   2      214.67      187.59     33.96 o
  -1  25   2      382.59      383.89     30.04 o
   0  25   2      294.83      300.51     27.50 o
   1  25   2       29.76       25.41     18.87 o
   2  25   2       20.90       21.00     21.74 o
   3  25   2       62.95       29.11     21.47 o
   4  25   2      131.04      142.41     27.13 o
   5  25   2     1371.33     1367.89     58.94 o
  -5  26   2       36.21       11.14     29.75 o
  -4  26   2      889.31      898.17     49.04 o
  -3  26   2        1.95      -15.74     21.16 o
  -2  26   2      565.81      638.87     37.72 o
  -1  26   2      849.87      768.85     40.05 o
   0  26   2     1531.52     1491.00     50.05 o
   1  26   2     2145.15     2133.52     60.45 o
   2  26   2      538.06      634.68     45.59 o
   3  26   2     2235.61     2083.52     64.25 o
   4  26   2      225.31      199.01     35.92 o
   5  26   2      890.36      864.97     77.30 o
  -5  27   2       71.74       45.68     32.04 o
  -4  27   2      166.11      130.92     29.78 o
  -3  27   2      299.71      236.55     36.92 o
  -2  27   2      703.49      789.92     42.25 o
  -1  27   2      199.67      254.76     31.50 o
   0  27   2     1696.36     1735.54     55.44 o
   1  27   2        7.13       19.34     24.73 o
   2  27   2      899.56      990.94     83.62 o
   3  27   2        0.62      -13.01     39.35 o
   4  27   2      356.28      359.53     35.63 o
   5  27   2        2.39      -10.80     28.19 o
  -4  28   2     1096.27     1106.67     96.97 o
  -3  28   2       16.02       28.54     28.13 o
  -2  28   2     1642.41     1603.28     78.06 o
  -1  28   2      145.05      115.76     26.14 o
   0  28   2      671.37      701.71     40.78 o
   1  28   2      865.58     1083.10     56.70 o
   2  28   2       53.09       12.60     26.90 o
   3  28   2      726.78      784.35     54.69 o
   4  28   2        0.80        9.12     26.87 o
  -4  29   2        0.15        8.45     31.62 o
  -3  29   2      769.98      878.73     58.66 o
  -2  29   2       37.62       22.26     27.85 o
  -1  29   2      304.91      386.04     34.01 o
   0  29   2       89.83       81.55     27.62 o
   1  29   2      194.95      184.54     33.22 o
   2  29   2      236.90      196.79     35.94 o
   3  29   2      121.57      117.11     32.49 o
   4  29   2      308.44      287.48     41.40 o
  -3  30   2      419.46      399.78     46.53 o
  -2  30   2      323.45      353.78     56.23 o
  -1  30   2     1791.64     1871.82     97.40 o
   0  30   2       18.34       -0.60     23.02 o
   1  30   2     1272.24     1337.25     64.62 o
   2  30   2       68.88       91.34     32.09 o
   3  30   2     1054.28     1153.30     65.83 o
  -3  31   2       71.98       31.35     33.28 o
  -2  31   2      280.92      338.28     45.12 o
  -1  31   2      286.83      294.28     33.57 o
   0  31   2      715.23      847.70     50.72 o
   1  31   2      181.32      129.91     32.98 o
   2  31   2      325.56      394.72     46.56 o
   3  31   2       77.16       65.98     34.30 o
  -2  32   2      255.73      288.87     44.37 o
  -1  32   2        8.72       16.51     39.42 o
   0  32   2      636.60      643.37     50.38 o
   1  32   2       19.44       26.93     28.95 o
   2  32   2      282.78      299.33     41.60 o
  -1  33   2       45.19       37.25     43.64 o
   0  33   2       95.61      131.30     35.80 o
  -7   0   3     3398.26     3451.91     88.15 o
  -5   0   3     9179.07     8750.62    160.48 o
  -3   0   3    10797.44    10828.85    179.61 o
  -1   0   3      961.92     1010.27     65.22 o
   1   0   3      111.24       61.99      7.81 o
   3   0   3      522.24      752.58     90.93 o
   5   0   3     1328.25     1188.21     46.91 o
   7   0   3     1071.06     1016.09     63.94 o
  -8   1   3      570.43      648.24     58.98 o
  -7   1   3       28.83      -23.20     23.20 o
  -6   1   3     1095.77      964.75     27.76 o
  -5   1   3      664.36      736.39     36.01 o
  -4   1   3     5237.72     4868.97     68.08 o
  -3   1   3     1966.53     1728.75     30.07 o
  -2   1   3     8410.97     8734.36     92.81 o
  -1   1   3    26287.40    27897.91    262.51 o
   0   1   3     2943.33     3356.25     39.49 o
   1   1   3     6623.09     7092.83     80.36 o
   2   1   3    13497.28    13577.95    151.51 o
   3   1   3      329.19      248.07     13.51 o
   4   1   3    12858.90    12641.13    150.47 o
   5   1   3      786.32      703.69     24.71 o
   6   1   3     3534.43     3534.13     78.28 o
   7   1   3      282.57      219.94     28.35 o
   8   1   3      469.79      509.66     46.34 o
  -8   2   3       35.46        6.92     29.14 o
  -7   2   3       69.85       41.55     17.44 o
  -6   2   3      698.22      622.01     26.22 o
  -5   2   3        3.17       -9.64      9.64 o
  -4   2   3    14717.04    15028.85    160.85 o
  -3   2   3     4946.40     4953.57     59.77 o
  -2   2   3    70963.36    71650.12    696.13 o
  -1   2   3     6549.00     6948.67     86.17 o
   0   2   3    66753.52    65901.08    907.97 o
   1   2   3     5994.13     6322.36     66.43 o
   2   2   3    42266.66    42922.54    458.77 o
   3   2   3     2799.21     2683.79     42.89 o
   4   2   3     5457.20     5739.11     77.47 o
   5   2   3      374.82      412.80     20.59 o
   6   2   3       13.82       19.51     17.43 o
   7   2   3        5.37        0.27     19.87 o
   8   2   3      245.73      189.32     35.93 o
  -8   3   3       87.91       55.76     35.62 o
  -7   3   3      534.78      496.75     34.69 o
  -6   3   3      229.46      196.82     18.26 o
  -5   3   3     4612.84     4476.54     61.98 o
  -4   3   3       51.68       17.15      9.17 o
  -3   3   3    20481.44    21217.46    216.47 o
  -2   3   3     4066.13     4371.90     55.15 o
  -1   3   3    18252.97    18605.46    214.77 o
   0   3   3     1466.19     1576.23     21.67 o
   1   3   3        5.27       -2.06      3.80 o
   2   3   3    19747.24    20325.16    222.54 o
   3   3   3     5013.53     4996.09     75.32 o
   4   3   3     5779.43     5985.29     80.09 o
   5   3   3     3635.88     3532.57     65.13 o
   6   3   3     1795.16     1714.65     45.30 o
   7   3   3      111.31      100.13     24.06 o
   8   3   3      439.10      471.20     46.27 o
  -8   4   3     1310.87     1406.67     75.84 o
  -7   4   3     2360.18     2443.29     64.54 o
  -6   4   3     4650.87     4520.70     65.91 o
  -5   4   3     1986.67     2095.01     37.59 o
  -4   4   3     7980.53     8323.58     96.15 o
  -3   4   3     2348.40     2337.74     36.90 o
  -2   4   3     1254.59     1195.78     21.37 o
  -1   4   3     2344.42     2413.76     31.90 o
   0   4   3      526.92      535.67     10.91 o
   1   4   3        0.09        0.20      4.91 o
   2   4   3       18.19       32.76      6.65 o
   3   4   3       33.02       68.44      8.42 o
   4   4   3     1413.13     1347.57     28.08 o
   5   4   3      137.17      132.18     21.15 o
   6   4   3     1327.27     1237.68     38.70 o
   7   4   3      289.51      257.95     33.07 o
   8   4   3       39.40       35.52     30.48 o
  -8   5   3       28.07        0.56     32.14 o
  -7   5   3      432.72      343.23     36.40 o
  -6   5   3     1803.15     1729.73     40.33 o
  -5   5   3     1885.80     1734.01     37.04 o
  -4   5   3     9685.80     9596.90    118.60 o
  -3   5   3      312.04      182.12     20.06 o
  -2   5   3    15329.95    15776.54    175.46 o
  -1   5   3        1.28       -2.36      3.89 o
   0   5   3      535.45      556.11     11.65 o
   1   5   3    17626.78    18557.68    227.96 o
   2   5   3      120.08      164.69     20.01 o
   3   5   3    33543.06    36634.53    745.72 o
   4   5   3     3313.44     3452.21     46.40 o
   5   5   3     8214.35     8111.66    120.45 o
   6   5   3      345.15      366.32     25.73 o
   7   5   3     3088.04     3293.72     95.94 o
   8   5   3        0.07       27.10     30.32 o
  -8   6   3      120.04      126.72     32.72 o
  -7   6   3      244.76      210.75     31.55 o
  -6   6   3      716.68      696.22     28.21 o
  -5   6   3     2377.17     2268.93     43.30 o
  -4   6   3      854.49      853.69     23.59 o
  -3   6   3    30881.01    31744.99    346.66 o
  -2   6   3     4171.67     4324.52     64.00 o
  -1   6   3    98693.66    92537.84   1889.72 o
   0   6   3    12217.10    13191.78    145.91 o
   1   6   3    97627.43    95434.42   1482.15 o
   2   6   3     5479.33     5342.02     82.76 o
   3   6   3    21412.30    21760.51    261.14 o
   4   6   3      657.05      654.30     25.62 o
   5   6   3     2350.93     2417.71     51.77 o
   6   6   3      118.56      109.71     22.94 o
   7   6   3      153.69       73.29     27.13 o
   8   6   3      120.74      106.73     33.03 o
  -8   7   3      123.20      108.39     33.56 o
  -7   7   3      282.95      233.64     35.52 o
  -6   7   3        5.35        3.62     15.07 o
  -5   7   3     2413.38     2262.76     43.52 o
  -4   7   3     3531.28     3503.11     53.78 o
  -3   7   3     2522.28     2551.74     40.01 o
  -2   7   3     3612.19     3195.60     43.93 o
  -1   7   3      584.81      637.12     29.74 o
   0   7   3     6164.24     6193.89     80.08 o
   1   7   3     4740.04     4605.20     83.99 o
   2   7   3      675.70      844.46     23.88 o
   3   7   3     8965.10     9386.40    121.32 o
   4   7   3        7.15        7.22      7.80 o
   5   7   3     2873.63     2867.71     57.49 o
   6   7   3      386.25      351.60     31.05 o
   7   7   3     1726.26     1868.80     88.52 o
   8   7   3      425.17      432.66     52.38 o
  -8   8   3     1712.05     1821.87     92.91 o
  -7   8   3      522.93      720.84     76.75 o
  -6   8   3     5652.57     5854.34     97.14 o
  -5   8   3      367.92      284.70     18.19 o
  -4   8   3     7100.70     7469.25     96.51 o
  -3   8   3        6.33        8.13      8.38 o
  -2   8   3     2463.99     2379.27     54.47 o
  -1   8   3     1675.01     1623.93     26.29 o
   0   8   3      619.46      689.30     15.98 o
   1   8   3      460.77      442.88     11.58 o
   2   8   3       14.79       22.23      6.70 o
   3   8   3     1522.15     1552.65     42.02 o
   4   8   3      693.79      704.19     25.56 o
   5   8   3      569.50      575.58     27.16 o
   6   8   3      744.87      797.60     41.49 o
   7   8   3       86.30       83.48     30.61 o
   8   8   3      256.36      208.67     38.64 o
  -8   9   3      125.89       98.36     37.80 o
  -7   9   3      374.35      380.62     40.43 o
  -6   9   3       58.74       36.38     19.76 o
  -5   9   3     1860.98     1775.02     42.53 o
  -4   9   3      635.39      709.28     22.38 o
  -3   9   3     5549.34     5623.05     73.57 o
  -2   9   3      699.03      559.32     16.09 o
  -1   9   3     5135.80     5460.41     79.17 o
   0   9   3     1608.81     1490.19     24.55 o
   1   9   3     4729.16     4765.23     59.80 o
   2   9   3     4744.39     4911.99     62.19 o
   3   9   3     5529.41     4993.30     65.49 o
   4   9   3     5194.58     5303.39     83.73 o
   5   9   3     5647.98     5635.52    107.11 o
   6   9   3     1018.20      951.48     45.42 o
   7   9   3      865.98      937.62     77.66 o
   8   9   3      256.31      258.97     45.40 o
  -8  10   3        0.94       -0.36     50.41 o
  -7  10   3       48.81        2.06     24.64 o
  -6  10   3       47.13       23.13     20.73 o
  -5  10   3     3003.17     2823.49     81.32 o
  -4  10   3     4072.55     3937.94     59.17 o
  -3  10   3     4771.87     4201.24     58.79 o
  -2  10   3    24133.99    24571.75    270.52 o
  -1  10   3    35301.76    34612.54    488.64 o
   0  10   3    22497.52    22724.02    248.58 o
   1  10   3    28034.72    29173.07    316.73 o
   2  10   3    18976.84    20274.06    225.05 o
   3  10   3     6885.00     7002.56     87.53 o
   4  10   3     2186.56     2160.53     44.90 o
   5  10   3      302.86      343.59     32.71 o
   6  10   3        0.07      -23.07     26.53 o
   7  10   3       27.66      -11.01     24.13 o
   8  10   3       79.69       67.72     34.35 o
  -8  11   3      271.44      302.51     57.82 o
  -7  11   3      196.60      163.78     33.44 o
  -6  11   3     2733.68     2599.87     67.82 o
  -5  11   3       62.25       84.03     15.22 o
  -4  11   3     7820.83     7952.86    114.84 o
  -3  11   3      651.12      621.56     18.20 o
  -2  11   3    11813.46    12175.07    141.46 o
  -1  11   3    11219.04    11390.57    131.79 o
   0  11   3     4014.75     4589.50     59.32 o
   1  11   3     3299.93     3442.47     51.34 o
   2  11   3     1896.36     1866.87     55.52 o
   3  11   3     1064.68     1036.61     25.47 o
   4  11   3     4285.77     4258.41     84.63 o
   5  11   3     2390.23     2432.38     77.66 o
   6  11   3      705.96      698.73     40.23 o
   7  11   3      555.70      576.78     42.22 o
   8  11   3       83.05       63.61     55.48 o
  -8  12   3      223.29      260.57     43.55 o
  -7  12   3     1107.57     1201.67     76.96 o
  -6  12   3     1186.60     1145.15     46.35 o
  -5  12   3     6346.87     6289.34    126.99 o
  -4  12   3     1881.55     1857.46     45.58 o
  -3  12   3     2903.92     2994.70     46.17 o
  -2  12   3     2441.32     2387.81     37.70 o
  -1  12   3       21.83       14.04      8.31 o
   0  12   3      234.73      183.49     11.13 o
   1  12   3     2613.64     2587.37     38.68 o
   2  12   3     1154.17      973.23     34.88 o
   3  12   3       48.89       68.37     23.29 o
   4  12   3      306.70      322.85     42.26 o
   5  12   3      761.69      720.92     37.93 o
   6  12   3       79.61       43.15     23.21 o
   7  12   3      246.05      266.69     33.75 o
   8  12   3       65.66       44.34     34.35 o
  -8  13   3       27.81       -9.47     33.19 o
  -7  13   3       28.61       24.32     28.37 o
  -6  13   3      465.68      436.67     33.16 o
  -5  13   3     1165.48     1161.99     35.43 o
  -4  13   3     4069.59     3848.47     67.31 o
  -3  13   3     5240.75     5210.29    127.77 o
  -2  13   3      493.17      400.61     14.90 o
  -1  13   3     1167.92     1098.72     23.63 o
   0  13   3     4366.06     4550.99     67.39 o
   1  13   3     1230.12     1198.61     23.62 o
   2  13   3     4435.33     4372.76     69.85 o
   3  13   3       38.40       40.00     10.56 o
   4  13   3     7368.62     7345.95    128.39 o
   5  13   3      279.41      278.87     27.29 o
   6  13   3     2781.12     2846.82    104.41 o
   7  13   3        0.29        8.39     25.02 o
   8  13   3      462.54      535.71     51.38 o
  -8  14   3       25.22      -39.73     39.73 o
  -7  14   3      207.25      195.14     36.28 o
  -6  14   3      683.83      632.57     43.32 o
  -5  14   3      623.41      579.51     34.06 o
  -4  14   3     3431.67     3341.29     67.37 o
  -3  14   3     1432.96     1335.06     34.46 o
  -2  14   3    17261.42    16494.07    213.51 o
  -1  14   3     1061.59     1110.85     24.72 o
   0  14   3    37117.91    37125.96    402.88 o
   1  14   3      106.27      127.62     10.14 o
   2  14   3    19662.42    19580.81    274.95 o
   3  14   3      309.90      261.80     26.02 o
   4  14   3     2045.70     1969.72     54.21 o
   5  14   3       78.32       54.57     21.90 o
   6  14   3        1.14      -20.02     20.02 o
   7  14   3       65.92       21.84     26.92 o
  -8  15   3       55.29       35.94     39.76 o
  -7  15   3       30.87        1.29     26.74 o
  -6  15   3      262.67      188.04     32.23 o
  -5  15   3      861.35      880.62     39.92 o
  -4  15   3      327.48      292.49     20.29 o
  -3  15   3     6033.70     6152.51    102.17 o
  -2  15   3       64.85       59.08     12.80 o
  -1  15   3     1777.43     1509.52     29.94 o
   0  15   3      738.89      741.04     33.43 o
   1  15   3      762.38      749.42     19.44 o
   2  15   3      345.92      386.43     18.90 o
   3  15   3      169.24      177.55     20.51 o
   4  15   3     1443.04     1368.02     45.51 o
   5  15   3       55.72       11.91     19.02 o
   6  15   3      944.71      893.41     46.93 o
   7  15   3       44.55        7.09     27.02 o
  -7  16   3     1595.25     1684.27     71.63 o
  -6  16   3      429.09      465.10     54.76 o
  -5  16   3     2571.83     2633.41     68.06 o
  -4  16   3      296.87      322.76     21.99 o
  -3  16   3     2146.95     2039.14     44.67 o
  -2  16   3      722.77      648.68     24.72 o
  -1  16   3     1989.65     2051.17     36.81 o
   0  16   3     4584.98     4787.84     65.93 o
   1  16   3      209.14      216.20     12.28 o
   2  16   3     1480.04     1391.77     53.76 o
   3  16   3      778.24      699.73     41.20 o
   4  16   3       15.69       -7.84     18.48 o
   5  16   3      867.00      872.13     43.76 o
   6  16   3       22.40       33.61     23.13 o
   7  16   3      243.18      278.88     37.80 o
  -7  17   3      159.83      129.18     33.65 o
  -6  17   3     1257.37     1170.81     88.13 o
  -5  17   3      219.74      213.38     26.04 o
  -4  17   3     2586.29     2550.87     55.79 o
  -3  17   3      254.37      252.25     18.61 o
  -2  17   3     1909.65     1750.85     40.24 o
  -1  17   3      294.82      264.57     16.70 o
   0  17   3      192.98      253.05     22.71 o
   1  17   3     1699.85     1737.84     46.47 o
   2  17   3     4907.24     4614.62     75.03 o
   3  17   3     1219.67     1163.11     40.85 o
   4  17   3     3155.97     3081.24     73.25 o
   5  17   3     2429.40     2446.06     68.41 o
   6  17   3     1338.27     1455.79     55.91 o
   7  17   3      844.95      895.98     54.22 o
  -7  18   3      181.16      225.76     40.96 o
  -6  18   3     1180.26     1289.46     78.58 o
  -5  18   3       74.22       67.16     23.93 o
  -4  18   3     3219.31     3178.32     62.92 o
  -3  18   3     1704.28     1537.64     39.93 o
  -2  18   3     8100.29     7771.57    113.93 o
  -1  18   3     5335.20     5337.08     74.44 o
   0  18   3    12162.03    12321.99    147.68 o
   1  18   3    11979.08    12169.68    163.08 o
   2  18   3     4762.98     4943.91     80.41 o
   3  18   3     3851.66     3692.46     79.47 o
   4  18   3     1830.34     1847.35     55.63 o
   5  18   3       98.92       82.51     23.61 o
   6  18   3      176.13      158.17     36.22 o
   7  18   3        0.39      -10.12     26.71 o
  -7  19   3       69.46       15.56     33.83 o
  -6  19   3        4.48       -5.81     27.84 o
  -5  19   3     1968.10     1782.25     58.29 o
  -4  19   3      875.32      852.05     39.19 o
  -3  19   3     3131.75     2907.03     67.09 o
  -2  19   3     1965.40     1957.71     44.75 o
  -1  19   3     1980.67     1936.67     43.01 o
   0  19   3     2255.70     2232.31     45.63 o
   1  19   3       92.21      120.31     18.17 o
   2  19   3     1116.81     1048.59     31.68 o
   3  19   3      779.98      763.21     36.58 o
   4  19   3      208.59      188.54     25.94 o
   5  19   3      293.45      339.30     31.69 o
   6  19   3      268.05      262.62     33.23 o
   7  19   3      122.98      122.16     32.48 o
  -7  20   3       84.08       62.33     50.78 o
  -6  20   3     1851.53     1835.86     73.62 o
  -5  20   3      445.77      513.39     42.16 o
  -4  20   3     1345.35     1264.48     54.31 o
  -3  20   3      827.83      860.44     32.02 o
  -2  20   3      269.39      277.56     20.80 o
  -1  20   3      575.54      648.94     38.79 o
   0  20   3        6.85       -9.08     11.44 o
   1  20   3     2320.43     2169.20     58.44 o
   2  20   3        3.18        2.34     15.23 o
   3  20   3      532.28      446.62     43.88 o
   4  20   3       63.40       40.77     19.72 o
   5  20   3        0.80      -19.43     19.43 o
   6  20   3       47.15       24.61     26.13 o
   7  20   3        1.08       32.65     38.45 o
  -6  21   3       15.50       26.26     28.98 o
  -5  21   3      289.08      273.31     50.33 o
  -4  21   3       16.75       -4.35     18.75 o
  -3  21   3      601.09      586.78     44.99 o
  -2  21   3      283.06      247.46     23.20 o
  -1  21   3       18.02        6.82     13.42 o
   0  21   3      918.20      833.33     33.56 o
   1  21   3     2167.01     2161.01     47.91 o
   2  21   3        5.63       19.04     16.62 o
   3  21   3     6034.54     5926.66    114.19 o
   4  21   3       84.20       64.92     21.08 o
   5  21   3     3235.33     3280.86    102.59 o
   6  21   3      108.47       45.81     26.65 o
  -6  22   3        1.39      -27.09     27.09 o
  -5  22   3     1141.50     1094.57     58.16 o
  -4  22   3        5.13       12.30     19.96 o
  -3  22   3     4704.21     4355.48     93.80 o
  -2  22   3      254.59      250.47     26.78 o
  -1  22   3    10529.46    10146.93    144.90 o
   0  22   3     1918.80     1807.14     50.45 o
   1  22   3     6682.98     6654.94    103.91 o
   2  22   3      522.69      501.44     31.91 o
   3  22   3     2232.23     2169.05     60.91 o
   4  22   3       60.18       49.99     22.92 o
   5  22   3      165.40      114.41     29.58 o
   6  22   3      118.53       87.71     29.62 o
  -6  23   3      194.39      248.96     39.69 o
  -5  23   3        0.31      -25.20     25.20 o
  -4  23   3      756.01      818.13     85.43 o
  -3  23   3      172.94      168.09     21.19 o
  -2  23   3     1623.74     1690.52     45.10 o
  -1  23   3      818.28      894.83     59.02 o
   0  23   3      279.49      288.62     25.80 o
   1  23   3      956.32      896.50     32.66 o
   2  23   3        0.81      -13.54     17.78 o
   3  23   3     1193.05     1135.56     45.27 o
   4  23   3      166.30      116.72     24.96 o
   5  23   3      713.84      718.46     63.28 o
   6  23   3        6.30      -25.92     25.92 o
  -6  24   3      352.85      400.61     61.57 o
  -5  24   3      272.20      275.27     38.92 o
  -4  24   3      967.41      932.67     67.05 o
  -3  24   3       14.49      -17.03     20.13 o
  -2  24   3     1009.99     1029.66     36.69 o
  -1  24   3      427.64      452.05     30.82 o
   0  24   3      805.45      818.51     37.30 o
   1  24   3      809.14      912.41     39.25 o
   2  24   3      414.97      394.44     30.37 o
   3  24   3      334.98      304.80     29.17 o
   4  24   3      131.66       91.47     24.08 o
   5  24   3       45.68        9.73     24.87 o
   6  24   3      243.90      170.70     34.94 o
  -5  25   3      342.87      331.73     41.64 o
  -4  25   3      525.06      487.59     73.09 o
  -3  25   3      327.54      319.04     41.33 o
  -2  25   3       39.47       37.70     23.13 o
  -1  25   3      264.49      216.03     24.89 o
   0  25   3      137.20       85.32     20.71 o
   1  25   3        6.43        3.10     17.83 o
   2  25   3     1931.70     2037.57     70.24 o
   3  25   3      414.80      463.55     43.58 o
   4  25   3      815.45      864.56     78.82 o
   5  25   3      238.89      257.05     34.32 o
  -5  26   3      360.57      313.11     41.77 o
  -4  26   3      269.27      224.02     37.59 o
  -3  26   3     1829.62     1789.49     60.17 o
  -2  26   3     3003.88     2844.80    106.68 o
  -1  26   3      910.90     1013.73     43.87 o
   0  26   3     4013.49     3977.94     87.36 o
   1  26   3      748.99      887.59     75.06 o
   2  26   3     1992.39     1980.79     71.70 o
   3  26   3      931.18      915.26     57.63 o
   4  26   3       60.21       12.55     22.98 o
   5  26   3      211.12      116.37     30.76 o
  -5  27   3       47.17       37.70     30.47 o
  -4  27   3      219.07      159.23     34.97 o
  -3  27   3      381.48      411.40     51.97 o
  -2  27   3      135.42      135.46     24.71 o
  -1  27   3      549.77      610.21     37.20 o
   0  27   3        9.06       49.98     21.70 o
   1  27   3       18.63      -23.24     23.24 o
   2  27   3       79.16      106.59     35.83 o
   3  27   3       33.04       37.50     25.50 o
   4  27   3       43.66        8.21     25.06 o
   5  27   3        2.65      -17.61     28.76 o
  -4  28   3       39.46        6.72     46.31 o
  -3  28   3      156.12       87.90     33.48 o
  -2  28   3     1038.04     1156.68     48.48 o
  -1  28   3        5.89       22.80     22.17 o
   0  28   3      616.42      760.12     68.36 o
   1  28   3        3.76       -2.70     23.24 o
   2  28   3      397.24      364.93     40.67 o
   3  28   3       32.39       -4.81     28.81 o
   4  28   3      123.88      123.64     30.59 o
  -4  29   3       41.08        9.56     49.10 o
  -3  29   3        0.14      -28.14     28.14 o
  -2  29   3       73.81       70.70     31.51 o
  -1  29   3        0.81      -16.86     21.56 o
   0  29   3      191.90      184.89     28.82 o
   1  29   3        5.25      -17.11     25.42 o
   2  29   3      908.20     1094.57     62.36 o
   3  29   3       53.49       59.48     32.14 o
   4  29   3     1018.46     1132.36     71.04 o
  -3  30   3      173.87      158.17     38.72 o
  -2  30   3      767.99      861.05     58.15 o
  -1  30   3      295.22      263.12     32.67 o
   0  30   3      913.07      995.55     57.35 o
   1  30   3      372.43      397.48     47.34 o
   2  30   3      455.40      536.95     57.70 o
   3  30   3      297.80      307.43     43.93 o
  -3  31   3      363.15      437.98     80.92 o
  -2  31   3       13.13        4.73     32.44 o
  -1  31   3      133.11      133.70     29.34 o
   0  31   3       41.22       27.51     34.13 o
   1  31   3       39.75       57.76     29.94 o
   2  31   3       46.08       25.16     29.04 o
   3  31   3       75.60       40.77     43.45 o
  -2  32   3        2.62       33.19     33.31 o
  -1  32   3      229.10      262.46     34.83 o
   0  32   3      121.53      130.72     36.11 o
   1  32   3      261.75      268.32     41.64 o
   2  32   3       77.81       52.12     35.71 o
   0  33   3        3.42       -0.17     33.06 o
  -8   0   4     1729.91     1702.80    115.53 o
  -6   0   4     1307.97     1382.49     43.60 o
  -4   0   4      219.03      240.22     20.11 o
  -2   0   4      597.08      638.69     38.43 o
   0   0   4      508.96      626.99     16.62 o
   2   0   4     4169.77     4171.80     75.58 o
   4   0   4    12192.84    11822.20    201.12 o
   6   0   4     1440.00     1343.70     64.33 o
   8   0   4      511.61      597.00     58.59 o
  -8   1   4        2.04       10.70     33.09 o
  -7   1   4      939.69      880.85     28.99 o
  -6   1   4      309.52      330.40     19.39 o
  -5   1   4     3781.11     3692.28     54.77 o
  -4   1   4     1159.41     1241.63     25.89 o
  -3   1   4       86.24       96.53      8.60 o
  -2   1   4      402.75      392.63     10.48 o
  -1   1   4    16429.27    16625.41    198.27 o
   0   1   4     5250.62     5408.08     68.87 o
   1   1   4    28609.16    28884.63    309.74 o
   2   1   4        2.79        9.09      9.89 o
   3   1   4    17433.79    17878.96    201.33 o
   4   1   4     2289.00     2303.51     40.47 o
   5   1   4     5022.13     4878.17     72.54 o
   6   1   4     2084.33     1880.00     68.33 o
   7   1   4      268.88      338.48     46.42 o
   8   1   4      483.55      564.29    100.91 o
  -8   2   4       19.91      -16.46     32.96 o
  -7   2   4     2453.52     2305.60     46.34 o
  -6   2   4     1594.99     1420.30     33.46 o
  -5   2   4    14686.23    14240.40    157.59 o
  -4   2   4     7329.28     7110.30     84.71 o
  -3   2   4    49477.97    49438.00    487.72 o
  -2   2   4    10483.49    10579.65    110.97 o
  -1   2   4    92490.09    88197.17   1193.57 o
   0   2   4    58621.97    58576.07    628.79 o
   1   2   4    33649.49    33370.21    356.71 o
   2   2   4      497.16      400.07     19.31 o
   3   2   4     4588.64     4690.77     74.76 o
   4   2   4       22.48        8.82      9.05 o
   5   2   4      100.24       97.63     15.86 o
   6   2   4      176.51      187.85     23.63 o
   7   2   4      267.53      350.04     30.86 o
   8   2   4       64.40       34.59     30.10 o
  -8   3   4      151.02      132.46     31.29 o
  -7   3   4      113.57       86.55     17.24 o
  -6   3   4     2760.79     2779.78     48.47 o
  -5   3   4       48.73       34.20     18.70 o
  -4   3   4     3049.63     3213.27     46.24 o
  -3   3   4        2.36       -6.19      6.19 o
  -2   3   4       29.90       15.11      4.64 o
  -1   3   4    13766.68    14376.70    289.34 o
   0   3   4    22834.50    23779.04    314.07 o
   1   3   4    24393.46    24684.21    266.37 o
   2   3   4     9663.07     9551.36    110.33 o
   3   3   4     5036.46     4570.06     67.64 o
   4   3   4     3255.08     3199.63     50.12 o
   5   3   4     4605.07     4657.59     79.26 o
   6   3   4        5.46       16.93     17.07 o
   7   3   4     2566.93     2526.53     68.62 o
   8   3   4      193.19      105.99     35.27 o
  -8   4   4      236.25      248.98     37.01 o
  -7   4   4      432.41      511.14     34.00 o
  -6   4   4     1235.87     1242.45     31.11 o
  -5   4   4     2426.81     2450.44     41.57 o
  -4   4   4     1117.01     1061.22     23.57 o
  -3   4   4       19.92        7.20      6.75 o
  -2   4   4      148.55      116.19      8.70 o
  -1   4   4      421.87      404.82     17.68 o
   0   4   4       60.52       67.26      5.25 o
   1   4   4     2077.56     2260.01     30.98 o
   2   4   4     5240.91     5750.88     79.23 o
   3   4   4     6238.91     6345.45     90.45 o
   4   4   4     3272.52     3170.21     56.91 o
   5   4   4      624.98      653.78     28.16 o
   6   4   4     1368.36     1228.65     39.14 o
   7   4   4      557.08      618.95     44.99 o
   8   4   4       43.08       24.57     30.53 o
  -8   5   4       98.73       64.16     30.67 o
  -7   5   4      888.68     1004.55     62.44 o
  -6   5   4      482.86      438.46     23.14 o
  -5   5   4      299.87      346.05     21.17 o
  -4   5   4      428.10      455.24     25.90 o
  -3   5   4        8.53       -1.87      9.38 o
  -2   5   4     3192.10     3028.28     41.71 o
  -1   5   4     3127.91     3156.05     56.20 o
   0   5   4    21975.42    22696.05    245.43 o
   1   5   4     9250.68     9329.29    106.05 o
   2   5   4    16710.67    16131.69    199.90 o
   3   5   4     4692.49     4560.25     69.69 o
   4   5   4    12432.10    12514.63    134.63 o
   5   5   4      240.00      230.24     19.86 o
   6   5   4     2126.40     2144.38     52.00 o
   7   5   4      160.45       99.87     28.86 o
   8   5   4      448.07      537.27     47.36 o
  -8   6   4      572.17      691.46     53.03 o
  -7   6   4        9.38      -13.28     22.54 o
  -6   6   4     4665.38     4557.66     72.78 o
  -5   6   4      726.73      711.61     26.97 o
  -4   6   4    21028.48    20814.32    236.93 o
  -3   6   4     1375.83     1250.27     25.37 o
  -2   6   4    66603.47    67656.99    719.32 o
  -1   6   4      346.57      296.27     13.90 o
   0   6   4    58682.91    58474.87    627.98 o
   1   6   4        2.90        5.27      4.54 o
   2   6   4    15191.65    16284.11    202.12 o
   3   6   4      172.13      240.18     26.00 o
   4   6   4      905.23      899.16     28.50 o
   5   6   4       67.98       57.24     15.07 o
   6   6   4      511.09      503.01     34.09 o
   7   6   4       10.62        0.53     30.84 o
   8   6   4       10.34       33.39     38.14 o
  -8   7   4      810.21      882.36    105.68 o
  -7   7   4      447.27      524.38     49.44 o
  -6   7   4      471.03      529.90     28.42 o
  -5   7   4     3065.83     3056.46     52.65 o
  -4   7   4      100.16       85.27     12.96 o
  -3   7   4     3128.98     3211.42     47.48 o
  -2   7   4     1396.63     1378.54     24.56 o
  -1   7   4     1208.87     1147.71     20.86 o
   0   7   4    27272.71    27761.19    299.66 o
   1   7   4     2660.07     2485.92     34.68 o
   2   7   4    22225.14    22494.59    274.07 o
   3   7   4      116.35      139.94     12.54 o
   4   7   4     9784.54     9650.72    134.54 o
   5   7   4      428.23      458.70     25.41 o
   6   7   4     1800.20     1775.31     55.52 o
   7   7   4      367.08      325.96     53.57 o
   8   7   4       75.55       64.23     31.66 o
  -8   8   4       11.89      -27.18     27.18 o
  -7   8   4     1105.94     1203.85     56.55 o
  -6   8   4      170.78      205.48     20.44 o
  -5   8   4      123.64      172.55     15.40 o
  -4   8   4       81.75       58.96     10.58 o
  -3   8   4        2.70       -4.28      7.12 o
  -2   8   4      132.01      123.08      8.92 o
  -1   8   4     2579.00     2745.55     38.95 o
   0   8   4      819.21      694.32     15.63 o
   1   8   4     1475.10     1502.67     28.04 o
   2   8   4      271.85      296.82     17.32 o
   3   8   4     3058.57     2905.21     50.77 o
   4   8   4     1794.25     1705.46     43.43 o
   5   8   4     5552.38     5322.30    102.59 o
   6   8   4       63.13       43.14     24.96 o
   7   8   4      234.99      216.51     34.88 o
   8   8   4       35.95       42.70     32.05 o
  -8   9   4      429.49      422.44     45.26 o
  -7   9   4      134.08      127.18     30.63 o
  -6   9   4     1304.54     1283.61     39.45 o
  -5   9   4       35.64       10.93     12.96 o
  -4   9   4     3371.39     3344.36     52.78 o
  -3   9   4       28.31       53.71     25.35 o
  -2   9   4     6210.87     6538.11     81.26 o
  -1   9   4     2523.70     2494.33     38.61 o
   0   9   4     9677.01     9886.99    114.17 o
   1   9   4     2126.03     2153.51     32.35 o
   2   9   4    40352.86    40452.60    436.29 o
   3   9   4     1121.55      884.44     25.02 o
   4   9   4     5340.61     5491.85     86.38 o
   5   9   4     2038.03     2051.95     57.56 o
   6   9   4     1186.35     1254.67     48.91 o
   7   9   4      722.44      811.83     53.34 o
   8   9   4       17.71        5.67     31.21 o
  -8  10   4      355.89      399.36     45.03 o
  -7  10   4       50.30       29.88     26.15 o
  -6  10   4     2983.41     3067.45     73.68 o
  -5  10   4     2818.74     2892.48     57.76 o
  -4  10   4    22512.67    22632.02    257.31 o
  -3  10   4     7922.26     7438.00     93.89 o
  -2  10   4    37413.07    37367.39    404.92 o
  -1  10   4    11238.03    10626.71    126.51 o
   0  10   4    22531.56    22114.70    243.03 o
   1  10   4     1821.08     1532.04     25.96 o
   2  10   4     5781.69     5847.23     84.94 o
   3  10   4        5.23        0.46      8.41 o
   4  10   4     1246.01     1299.18     41.84 o
   5  10   4     1271.26     1171.89     43.89 o
   6  10   4       72.70       71.10     23.06 o
   7  10   4      234.40      229.36     57.39 o
   8  10   4      162.53      178.65     37.98 o
  -8  11   4       14.89        5.37     32.54 o
  -7  11   4      279.56      266.05     35.50 o
  -6  11   4      125.19      150.65     28.29 o
  -5  11   4      723.94      820.00     30.36 o
  -4  11   4     1517.49     1505.92     63.26 o
  -3  11   4      456.03      531.42     17.73 o
  -2  11   4     1932.26     1845.03     32.17 o
  -1  11   4     1108.66     1110.42     43.37 o
   0  11   4        4.68       -2.93      5.95 o
   1  11   4     7885.34     7864.80     94.74 o
   2  11   4     6008.07     6053.09     76.26 o
   3  11   4     2709.56     2545.43     51.93 o
   4  11   4     1985.91     2192.23     56.16 o
   5  11   4      249.67      273.04     31.21 o
   6  11   4     1329.46     1265.45     52.81 o
   7  11   4       36.86        3.80     24.56 o
   8  11   4      803.19      915.97     62.68 o
  -8  12   4      426.02      438.71     47.07 o
  -7  12   4      744.31      873.25     65.44 o
  -6  12   4      341.68      408.70     65.13 o
  -5  12   4      320.35      353.75     23.10 o
  -4  12   4      325.72      235.27     18.06 o
  -3  12   4     1311.45     1333.09     30.33 o
  -2  12   4      835.56      897.62     23.03 o
  -1  12   4     7212.07     7838.34    117.39 o
   0  12   4      575.92      584.97     19.39 o
   1  12   4     2104.47     2377.36     58.12 o
   2  12   4     3075.81     2985.71     38.92 o
   3  12   4     1053.20     1092.97     36.07 o
   4  12   4     2596.96     2507.88     61.58 o
   5  12   4      362.57      384.45     29.47 o
   6  12   4     1792.25     1717.08     58.40 o
   7  12   4      103.76       81.74     27.72 o
   8  12   4      166.34      175.33     39.52 o
  -8  13   4       15.59      -24.61     31.51 o
  -7  13   4      723.44      676.17     59.53 o
  -6  13   4      288.41      325.32     34.01 o
  -5  13   4      297.66      300.89     22.19 o
  -4  13   4       40.00       28.20     12.46 o
  -3  13   4      105.23       99.71     11.02 o
  -2  13   4        2.38       18.92      9.36 o
  -1  13   4     5565.53     5667.87     74.02 o
   0  13   4     5262.01     5378.76     70.21 o
   1  13   4    16927.51    17549.63    198.18 o
   2  13   4     2943.61     2813.92     45.01 o
   3  13   4    15235.28    15066.12    224.36 o
   4  13   4      379.13      396.35     28.46 o
   5  13   4     4463.45     4411.38     94.55 o
   6  13   4      105.33       98.72     24.46 o
   7  13   4      805.02      938.45     73.34 o
   8  13   4       19.97        9.63     37.41 o
  -8  14   4      194.42      149.71     69.50 o
  -7  14   4     1529.04     1540.40     77.22 o
  -6  14   4      178.16      222.78     32.27 o
  -5  14   4     9428.76     9420.18    138.21 o
  -4  14   4       16.58        7.48     12.88 o
  -3  14   4    30104.11    29988.25    367.26 o
  -2  14   4       10.78        3.69      8.29 o
  -1  14   4    36816.81    36702.25    400.20 o
   0  14   4        3.23       10.38      8.13 o
   1  14   4     8579.32     8533.45    129.71 o
   2  14   4      129.67      147.80     13.33 o
   3  14   4      469.19      550.22     33.63 o
   4  14   4      311.16      271.77     24.99 o
   5  14   4       27.92       22.26     25.24 o
   6  14   4      243.99      181.73     28.44 o
   7  14   4      454.11      533.98     42.48 o
  -8  15   4       74.99      134.81     78.13 o
  -7  15   4      208.88      233.39     38.86 o
  -6  15   4      947.95     1031.37     90.82 o
  -5  15   4      100.06       85.91     19.99 o
  -4  15   4     1551.30     1649.32     41.02 o
  -3  15   4      113.42      104.99     15.39 o
  -2  15   4      923.87      956.16     23.72 o
  -1  15   4     6154.77     6071.39     85.70 o
   0  15   4       59.49      119.89     13.39 o
   1  15   4     7856.06     7702.41     96.48 o
   2  15   4     3037.61     2963.43     53.18 o
   3  15   4     5600.21     5346.53     99.06 o
   4  15   4       22.27       -2.38     15.20 o
   5  15   4     1895.98     1911.24     58.76 o
   6  15   4      434.91      392.21     35.34 o
   7  15   4      527.05      527.53     42.46 o
  -7  16   4      255.89      274.76     52.65 o
  -6  16   4      505.85      564.15     44.12 o
  -5  16   4      220.40      113.99     21.83 o
  -4  16   4     1140.52     1035.06     33.25 o
  -3  16   4      271.28      254.51     18.76 o
  -2  16   4       32.97       33.44     11.76 o
  -1  16   4      616.17      626.29     20.69 o
   0  16   4       32.88       26.31      9.31 o
   1  16   4       23.60       27.89     13.73 o
   2  16   4     2331.31     2320.73     46.15 o
   3  16   4      122.08      128.04     21.05 o
   4  16   4     1234.44     1162.49     56.93 o
   5  16   4      611.35      625.77     38.69 o
   6  16   4      461.39      455.91     60.84 o
   7  16   4       31.98       14.68     41.98 o
  -7  17   4       88.84       49.26     33.89 o
  -6  17   4       39.25       16.24     29.82 o
  -5  17   4      131.48      134.73     23.00 o
  -4  17   4       45.07       48.68     14.64 o
  -3  17   4      158.38      175.77     28.65 o
  -2  17   4     1162.78     1161.43     32.74 o
  -1  17   4     2759.02     2664.46     45.13 o
   0  17   4     3747.18     3925.11     67.47 o
   1  17   4     8616.34     8602.63    120.46 o
   2  17   4    11778.67    11507.50    156.06 o
   3  17   4     5894.44     5518.07    103.63 o
   4  17   4     2323.54     2150.09     60.08 o
   5  17   4      861.52      945.34     46.08 o
   6  17   4      619.54      664.19     43.10 o
   7  17   4        9.27       19.23     30.11 o
  -7  18   4      493.00      482.57     47.53 o
  -6  18   4      565.60      514.83     45.49 o
  -5  18   4      978.25      957.14     49.07 o
  -4  18   4     5017.73     4668.45     81.98 o
  -3  18   4     4793.10     4595.14    101.03 o
  -2  18   4    12677.64    12503.18    169.15 o
  -1  18   4     4348.70     4407.67     74.21 o
   0  18   4     7353.40     7472.67     97.29 o
   1  18   4     6698.62     6675.24     99.57 o
   2  18   4      720.19      787.42     38.05 o
   3  18   4      478.55      459.03     29.28 o
   4  18   4      372.57      375.09     30.29 o
   5  18   4       38.58       23.41     21.63 o
   6  18   4      283.50      259.28     38.75 o
   7  18   4       17.67       11.62     29.22 o
  -7  19   4        6.81      -26.14     31.36 o
  -6  19   4      334.85      415.86     42.70 o
  -5  19   4        7.49      -17.92     23.92 o
  -4  19   4       16.91       14.04     15.48 o
  -3  19   4      925.50      902.50     32.29 o
  -2  19   4      388.90      363.83     22.42 o
  -1  19   4      421.45      376.83     30.31 o
   0  19   4     3750.07     3710.32     57.77 o
   1  19   4       79.07       77.25     13.70 o
   2  19   4     2166.23     2094.70     54.77 o
   3  19   4      262.24      257.09     24.59 o
   4  19   4     1241.72     1179.35     45.84 o
   5  19   4      554.49      516.52     37.28 o
   6  19   4        6.72        3.20     23.96 o
   7  19   4      380.79      325.11     49.06 o
  -7  20   4       93.44      106.09     35.60 o
  -6  20   4      201.58      162.98     35.92 o
  -5  20   4      253.61      240.86     76.81 o
  -4  20   4      683.55      667.24     38.28 o
  -3  20   4        3.99      -10.08     14.13 o
  -2  20   4     2089.03     1996.01     46.79 o
  -1  20   4      146.85      132.35     16.07 o
   0  20   4     2877.00     2858.75     62.37 o
   1  20   4      225.41      207.83     25.78 o
   2  20   4      287.82      341.42     26.51 o
   3  20   4     1423.62     1315.72     46.82 o
   4  20   4      636.00      639.55     38.06 o
   5  20   4      969.18      999.32     65.91 o
   6  20   4       28.83       29.63     25.44 o
  -6  21   4      908.16     1015.97     61.12 o
  -5  21   4        7.88      -22.41     25.91 o
  -4  21   4       82.95       48.76     20.50 o
  -3  21   4        1.07      -14.27     14.27 o
  -2  21   4      242.51      238.92     21.61 o
  -1  21   4      210.05      205.56     19.63 o
   0  21   4     5898.51     5885.15    105.62 o
   1  21   4      170.11      169.83     20.45 o
   2  21   4     5241.39     5189.40    106.26 o
   3  21   4        0.13      -16.33     16.33 o
   4  21   4     3854.48     3693.25     86.93 o
   5  21   4        0.29       22.96     22.31 o
   6  21   4      637.84      683.99     47.71 o
  -6  22   4     1000.52     1066.86     83.23 o
  -5  22   4      177.97      171.05     32.78 o
  -4  22   4     4610.31     4439.32    129.48 o
  -3  22   4      414.51      469.66     29.37 o
  -2  22   4     9018.58     9055.24    134.41 o
  -1  22   4       26.16       20.21     14.33 o
   0  22   4     6046.48     6192.34    111.51 o
   1  22   4       11.28        7.02     14.24 o
   2  22   4     1861.90     1920.66     80.66 o
   3  22   4      282.46      217.65     27.02 o
   4  22   4      346.88      351.62     32.16 o
   5  22   4      116.68       96.42     27.03 o
   6  22   4       19.93       25.45     26.84 o
  -6  23   4        1.86      -37.34     37.34 o
  -5  23   4     1089.32     1181.35     60.65 o
  -4  23   4        7.81        9.05     21.37 o
  -3  23   4      216.62      259.56     26.50 o
  -2  23   4       99.05      129.75     33.24 o
  -1  23   4      105.99      115.02     20.94 o
   0  23   4       59.43       48.42     18.72 o
   1  23   4      145.44      130.53     18.48 o
   2  23   4      259.81      233.17     26.89 o
   3  23   4        1.70        0.69     19.41 o
   4  23   4      320.95      321.21     39.48 o
   5  23   4       44.79       -9.69     23.61 o
   6  23   4      410.39      370.40     40.79 o
  -6  24   4        1.28      -31.11     31.11 o
  -5  24   4      113.99       61.27     30.52 o
  -4  24   4      177.11      193.31     33.49 o
  -3  24   4      223.94      211.79     22.28 o
  -2  24   4      857.44      886.89     39.70 o
  -1  24   4      166.64      141.51     21.47 o
   0  24   4       13.47       23.93     17.85 o
   1  24   4      501.54      454.34     78.32 o
   2  24   4      137.09      140.84     24.32 o
   3  24   4      400.36      391.30     32.28 o
   4  24   4     1051.55      983.01     49.02 o
   5  24   4       33.64       11.28     24.67 o
  -5  25   4       19.29       -0.41     29.59 o
  -4  25   4       52.21       53.53     28.10 o
  -3  25   4       18.57       -9.70     16.90 o
  -2  25   4      307.86      323.06     45.87 o
  -1  25   4      655.77      681.04     37.79 o
   0  25   4     1876.08     1783.18     53.89 o
   1  25   4     1905.46     2003.79     90.12 o
   2  25   4      837.90      965.90     45.20 o
   3  25   4     1835.85     1686.82     56.81 o
   4  25   4      388.95      415.00     36.90 o
   5  25   4      965.42     1086.36     56.05 o
  -5  26   4      993.22     1022.84     83.41 o
  -4  26   4      319.62      313.41     39.03 o
  -3  26   4     1843.59     1761.38     64.95 o
  -2  26   4      376.48      430.01     32.99 o
  -1  26   4     2466.42     2541.22     67.40 o
   0  26   4      456.29      502.52     34.16 o
   1  26   4      881.29     1020.13     54.60 o
   2  26   4       50.30       34.39     26.38 o
   3  26   4        8.73       28.06     23.09 o
   4  26   4       64.63       48.08     35.05 o
   5  26   4      133.45      104.10     31.65 o
  -5  27   4       87.42      129.91     36.40 o
  -4  27   4      386.76      449.79     68.27 o
  -3  27   4        4.59        1.91     28.08 o
  -2  27   4      448.77      501.08     59.04 o
  -1  27   4        8.95      -19.63     19.63 o
   0  27   4      300.30      316.13     30.27 o
   1  27   4       69.50       28.99     24.11 o
   2  27   4        0.51      -15.72     25.29 o
   3  27   4      560.48      556.36     40.22 o
   4  27   4       83.55       77.85     26.86 o
  -4  28   4      124.26      119.94     35.05 o
  -3  28   4      383.91      381.79     42.54 o
  -2  28   4      140.16      117.43     25.86 o
  -1  28   4      326.96      314.66     30.55 o
   0  28   4       16.70        2.41     20.26 o
   1  28   4      372.85      460.52     42.75 o
   2  28   4      236.42      162.27     33.32 o
   3  28   4       17.78       -5.84     33.80 o
   4  28   4      247.56      208.43     36.71 o
  -4  29   4       29.27       15.98     43.08 o
  -3  29   4        2.06      -32.83     32.83 o
  -2  29   4       78.93       47.88     25.38 o
  -1  29   4      473.07      520.17     38.07 o
   0  29   4      175.75      127.32     31.13 o
   1  29   4     1663.67     1844.93     71.09 o
   2  29   4       27.72       -3.80     30.56 o
   3  29   4     1026.07     1170.83     66.45 o
   4  29   4       76.08       69.85     36.95 o
  -3  30   4      960.31     1050.72     87.65 o
  -2  30   4      235.19      208.38     38.45 o
  -1  30   4     2129.24     2187.98     68.13 o
   0  30   4      124.30      130.70     32.20 o
   1  30   4      929.45     1096.09     62.20 o
   2  30   4      116.14       65.24     40.92 o
   3  30   4      195.21      207.69     42.04 o
  -3  31   4       32.02       50.65     40.76 o
  -2  31   4        4.44       -6.47     31.31 o
  -1  31   4      100.77      143.11     28.89 o
   0  31   4       54.71       70.36     28.54 o
   1  31   4      149.20      130.83     34.60 o
   2  31   4        0.57       -3.36     30.43 o
  -2  32   4      328.73      409.14     46.62 o
  -1  32   4      203.96      263.62     36.31 o
   0  32   4      352.91      376.71     70.46 o
   1  32   4        8.57        5.79     31.13 o
  -7   0   5        8.37       -1.76     28.76 o
  -5   0   5      353.10      343.28     34.94 o
  -3   0   5      831.42      744.65     23.32 o
  -1   0   5    21680.68    23469.78    306.99 o
   1   0   5    38298.45    37649.70    569.31 o
   3   0   5    13329.25    13135.13    215.10 o
   5   0   5     8533.79     8577.54    202.80 o
   7   0   5        9.66       -1.57     27.83 o
  -8   1   5       95.38       73.69     56.68 o
  -7   1   5       57.73       68.56     16.15 o
  -6   1   5        0.09      -13.71     13.71 o
  -5   1   5      129.28      135.50     13.31 o
  -4   1   5     2958.10     2908.08     47.45 o
  -3   1   5      411.74      511.35     16.05 o
  -2   1   5    24310.37    24910.18    249.14 o
  -1   1   5      955.85      951.24     17.29 o
   0   1   5    53239.69    54275.44    575.69 o
   1   1   5      760.12      723.03     16.89 o
   2   1   5    23290.42    23871.39    260.71 o
   3   1   5     7088.86     7106.55     89.69 o
   4   1   5      729.29      766.65     22.55 o
   5   1   5     3220.64     3173.64     60.96 o
   6   1   5       74.54       67.75     19.99 o
   7   1   5     2030.26     2055.93     84.65 o
   8   1   5       16.69       13.37     28.01 o
  -8   2   5     1539.99     1461.23     62.28 o
  -7   2   5     1262.23     1165.51     33.50 o
  -6   2   5     6863.69     6902.17     90.34 o
  -5   2   5     1105.65     1122.68     27.18 o
  -4   2   5    19260.08    18945.29    199.32 o
  -3   2   5     8092.34     8689.41     96.76 o
  -2   2   5    19121.03    19954.55    219.25 o
  -1   2   5     1635.50     1544.92     33.97 o
   0   2   5     1756.47     1871.75     24.64 o
   1   2   5        3.25       -3.73      3.73 o
   2   2   5     4427.65     4456.46     57.06 o
   3   2   5      201.07      166.15     10.80 o
   4   2   5     4562.87     4419.45     63.84 o
   5   2   5      300.74      283.85     20.66 o
   6   2   5      626.96      688.46     37.21 o
   7   2   5       39.77       39.78     22.04 o
   8   2   5       40.26       43.70     40.80 o
  -8   3   5       66.87        9.04     28.12 o
  -7   3   5      202.18      244.49     21.85 o
  -6   3   5       26.86       17.92     12.48 o
  -5   3   5      250.34      155.24     13.65 o
  -4   3   5      551.10      593.77     19.92 o
  -3   3   5    12325.20    12771.97    147.93 o
  -2   3   5     5452.76     5392.13     66.47 o
  -1   3   5    22066.52    22475.92    267.09 o
   0   3   5     5021.94     5651.67     61.68 o
   1   3   5    17254.80    17232.76    189.25 o
   2   3   5    10544.33    10795.37    123.86 o
   3   3   5      471.83      602.23     28.38 o
   4   3   5     8508.86     8495.90    107.35 o
   5   3   5     2667.52     2511.25     52.97 o
   6   3   5     2024.24     1992.75     56.84 o
   7   3   5      301.50      298.27     35.66 o
   8   3   5      452.09      510.71     47.63 o
  -8   4   5      465.19      499.18     54.45 o
  -7   4   5      310.66      349.34     29.72 o
  -6   4   5      166.03      136.31     18.04 o
  -5   4   5      149.80      133.00     14.19 o
  -4   4   5      692.45      694.97     22.34 o
  -3   4   5     2779.78     2841.75     42.86 o
  -2   4   5     3412.20     3612.97     47.94 o
  -1   4   5    14479.54    15213.35    260.12 o
   0   4   5    18417.86    19042.36    207.72 o
   1   4   5    22512.40    23389.32    254.15 o
   2   4   5    16637.33    16949.79    209.75 o
   3   4   5    14873.99    14896.30    194.39 o
   4   4   5     6888.33     6731.83     88.33 o
   5   4   5     1175.25     1108.49     34.39 o
   6   4   5     1575.03     1667.87     76.72 o
   7   4   5       76.78       53.55     36.04 o
   8   4   5       11.48      -28.83     28.83 o
  -8   5   5      113.75       92.93     60.69 o
  -7   5   5      169.82      195.71     26.20 o
  -6   5   5        8.17        0.44     12.97 o
  -5   5   5      273.53      304.23     26.66 o
  -4   5   5     1600.77     1553.19     31.86 o
  -3   5   5     6604.47     6522.99     82.64 o
  -2   5   5     5362.51     5615.68     69.74 o
  -1   5   5    18551.94    18863.09    212.45 o
   0   5   5    28497.18    28885.43    311.10 o
   1   5   5    26905.58    27681.13    361.59 o
   2   5   5     3576.31     3840.37     58.28 o
   3   5   5     8681.47     8470.23    116.36 o
   4   5   5        4.42        5.51     17.47 o
   5   5   5     2329.77     2400.12     52.19 o
   6   5   5      637.93      615.61     35.13 o
   7   5   5      379.49      399.80     41.42 o
   8   5   5      495.01      586.04     51.76 o
  -8   6   5       36.87      -33.84     54.73 o
  -7   6   5     2834.81     2698.89     82.76 o
  -6   6   5      920.79      841.46     29.26 o
  -5   6   5    25786.77    25763.14    293.58 o
  -4   6   5     1681.59     1706.48     35.74 o
  -3   6   5    36866.04    37858.90    411.31 o
  -2   6   5     1250.49     1243.47     41.35 o
  -1   6   5     5441.74     5588.37     71.65 o
   0   6   5     2789.70     2779.51     38.23 o
   1   6   5     1039.64     1132.29     21.66 o
   2   6   5        8.39        8.09      7.03 o
   3   6   5     1243.39     1209.32     30.10 o
   4   6   5      634.71      595.26     24.96 o
   5   6   5      332.64      426.47     26.56 o
   6   6   5        4.38       11.92     19.13 o
   7   6   5      494.11      599.18     47.50 o
   8   6   5       14.96        4.82     31.14 o
  -8   7   5        4.80        1.15     60.46 o
  -7   7   5      151.08      108.58     28.95 o
  -6   7   5      131.08      155.77     21.56 o
  -5   7   5      236.06      293.77     34.56 o
  -4   7   5        8.15       -1.61      8.77 o
  -3   7   5     6891.26     6646.99     84.80 o
  -2   7   5        5.28       15.16      5.82 o
  -1   7   5    11923.40    12054.20    136.92 o
   0   7   5       62.35       64.23     14.20 o
   1   7   5     6922.24     7024.43     97.44 o
   2   7   5     3333.98     3627.71     62.71 o
   3   7   5     6965.98     6969.41     99.79 o
   4   7   5     5751.22     5664.30     89.84 o
   5   7   5     1071.71     1182.41     38.33 o
   6   7   5     3919.33     3715.99     85.63 o
   7   7   5        2.58      -24.29     24.29 o
   8   7   5     1418.67     1418.69     74.00 o
  -8   8   5      255.31      155.23     71.13 o
  -7   8   5      185.12      150.04     28.87 o
  -6   8   5      489.49      429.21     29.86 o
  -5   8   5      285.62      302.85     18.47 o
  -4   8   5     1720.62     1653.65     33.55 o
  -3   8   5      765.70      758.66     20.21 o
  -2   8   5     5322.60     5520.30     71.94 o
  -1   8   5     1092.22     1140.19     27.52 o
   0   8   5    15877.34    15721.33    175.47 o
   1   8   5     1219.84     1278.52     22.81 o
   2   8   5    26770.37    26424.15    358.12 o
   3   8   5      501.24      544.58     24.00 o
   4   8   5     5889.18     5905.04     91.72 o
   5   8   5      968.52      886.56     39.80 o
   6   8   5      518.32      585.04     36.70 o
   7   8   5        0.03      -21.58     35.40 o
   8   8   5        6.93       14.13     32.79 o
  -8   9   5        1.27      -26.73     61.95 o
  -7   9   5       18.25        2.22     24.69 o
  -6   9   5      115.25      103.05     31.31 o
  -5   9   5      491.50      451.32     21.41 o
  -4   9   5      188.60      216.60     22.30 o
  -3   9   5     9295.27     9254.47    113.15 o
  -2   9   5      825.17      832.85     25.48 o
  -1   9   5    44082.08    43783.12    486.30 o
   0   9   5     9848.95    10473.54    121.32 o
   1   9   5    19506.36    19093.25    211.69 o
   2   9   5    11645.33    12287.97    158.33 o
   3   9   5     5849.67     5752.35     86.10 o
   4   9   5     6668.90     6502.72     99.52 o
   5   9   5       68.02      100.72     20.22 o
   6   9   5     2636.05     2730.57     73.34 o
   7   9   5        0.96       14.58     32.75 o
   8   9   5      459.25      497.04     70.80 o
  -8  10   5      283.76      340.02     43.61 o
  -7  10   5     3487.82     3622.26    117.46 o
  -6  10   5     2905.39     2803.89     67.53 o
  -5  10   5     5350.95     5546.17     90.10 o
  -4  10   5     7651.44     7988.32    103.68 o
  -3  10   5    10934.70    10465.30    126.45 o
  -2  10   5     5896.58     6101.75     78.15 o
  -1  10   5     7051.25     7316.84    109.63 o
   0  10   5     2309.28     2413.50     36.83 o
   1  10   5      550.68      591.62     18.59 o
   2  10   5     3498.02     3578.79     49.57 o
   3  10   5     1737.57     1732.68     37.24 o
   4  10   5      868.29      859.27     34.69 o
   5  10   5     1421.99     1400.52     48.08 o
   6  10   5      369.65      459.09     50.16 o
   7  10   5       27.64       -0.91     26.54 o
   8  10   5      110.22       97.69     35.55 o
  -8  11   5      411.12      490.41     59.45 o
  -7  11   5       38.26       52.15     41.76 o
  -6  11   5      123.39      121.08     21.06 o
  -5  11   5      126.55      144.71     17.20 o
  -4  11   5      591.34      581.90     27.82 o
  -3  11   5      516.22      569.09     19.18 o
  -2  11   5    16745.62    17730.02    215.64 o
  -1  11   5     3461.72     3474.61     49.73 o
   0  11   5    15078.13    15785.49    178.37 o
   1  11   5     5045.13     5375.58     69.13 o
   2  11   5     4677.72     4933.84     65.19 o
   3  11   5     3297.07     3345.99     57.37 o
   4  11   5       44.38       70.43     16.16 o
   5  11   5     4689.12     4532.49     94.95 o
   6  11   5      243.50      175.30     26.74 o
   7  11   5     1104.09     1239.87     62.92 o
   8  11   5       45.60       39.08     34.21 o
  -8  12   5        2.47       16.93     32.09 o
  -7  12   5      249.10      244.84     57.01 o
  -6  12   5      643.15      678.33     44.63 o
  -5  12   5       73.11       90.66     16.30 o
  -4  12   5      741.24      705.49     29.85 o
  -3  12   5     1634.40     1620.72     39.42 o
  -2  12   5      520.91      477.17     17.69 o
  -1  12   5     2420.53     2198.23     36.48 o
   0  12   5     3719.50     3870.67     54.05 o
   1  12   5    11215.45    11215.86    131.71 o
   2  12   5     1197.85     1241.30     35.07 o
   3  12   5    13428.60    12899.43    195.89 o
   4  12   5     1777.43     1550.63     47.12 o
   5  12   5     1021.28     1094.49     44.19 o
   6  12   5       27.99       15.56     22.54 o
   7  12   5        0.52      -24.53     24.53 o
   8  12   5        4.45      -27.28     36.19 o
  -8  13   5      256.29      258.80     56.89 o
  -7  13   5       32.56       45.56     28.86 o
  -6  13   5       51.54       60.63     24.63 o
  -5  13   5       78.62       54.23     15.31 o
  -4  13   5     1302.21     1349.36     36.23 o
  -3  13   5      980.07      975.02     24.88 o
  -2  13   5     8122.54     7965.24    103.33 o
  -1  13   5     2786.42     2742.07     43.25 o
   0  13   5    24391.23    23425.92    260.08 o
   1  13   5      229.53      299.11     32.56 o
   2  13   5     9553.59     9095.51    110.65 o
   3  13   5     1109.33     1102.70     42.91 o
   4  13   5     1979.44     2111.06     56.36 o
   5  13   5      471.51      469.41     32.77 o
   6  13   5      398.93      432.72     35.39 o
   7  13   5      372.88      390.24     39.94 o
  -8  14   5      753.53      819.19     59.75 o
  -7  14   5        5.77      -20.49     26.30 o
  -6  14   5     3630.83     3650.37    118.78 o
  -5  14   5        0.02      -15.26     15.26 o
  -4  14   5     9109.52     9100.92    131.24 o
  -3  14   5      576.21      588.12     25.36 o
  -2  14   5    12308.89    12044.67    168.00 o
  -1  14   5      527.31      539.95     18.95 o
   0  14   5     3524.04     3536.52     51.98 o
   1  14   5      696.26      612.13     18.21 o
   2  14   5      187.93      201.55     11.61 o
   3  14   5      911.65      952.56     48.77 o
   4  14   5      895.69      839.39     43.21 o
   5  14   5      194.27      120.14     22.44 o
   6  14   5      235.00      273.75     33.85 o
   7  14   5        0.16      -17.80     26.11 o
  -7  15   5      118.88      177.78     33.99 o
  -6  15   5      146.87      124.20     30.23 o
  -5  15   5        4.43       17.17     17.33 o
  -4  15   5      452.69      438.74     24.71 o
  -3  15   5     2290.41     2105.21     45.32 o
  -2  15   5      325.81      318.35     16.15 o
  -1  15   5     2536.57     2490.31     42.10 o
   0  15   5     1638.12     1595.70     31.07 o
   1  15   5        3.56       12.05     12.08 o
   2  15   5     2877.93     2856.57     51.96 o
   3  15   5      996.14      911.33     39.86 o
   4  15   5      932.16      914.38     39.47 o
   5  15   5     1853.09     1745.53     56.52 o
   6  15   5      362.98      324.08     33.22 o
   7  15   5     1191.66     1260.80     85.56 o
  -7  16   5       90.22       89.48     38.56 o
  -6  16   5       40.64       44.57     25.90 o
  -5  16   5      257.49      271.23     25.94 o
  -4  16   5      691.00      738.21     29.77 o
  -3  16   5      638.42      650.52     27.25 o
  -2  16   5      743.88      790.85     27.94 o
  -1  16   5     7801.81     7845.02    100.46 o
   0  16   5      348.91      326.09     15.99 o
   1  16   5    13044.12    13174.51    155.84 o
   2  16   5      371.60      369.64     19.89 o
   3  16   5     5891.90     5616.85    104.81 o
   4  16   5      969.30      886.53     38.78 o
   5  16   5     1316.06     1187.06     55.83 o
   6  16   5       43.71       22.46     24.08 o
   7  16   5      147.61       96.79     31.07 o
  -7  17   5      101.09      105.15     36.28 o
  -6  17   5       19.85       15.87     25.07 o
  -5  17   5        3.61       -5.28     20.85 o
  -4  17   5     1370.04     1213.50     36.91 o
  -3  17   5      331.45      320.10     21.58 o
  -2  17   5     8274.48     8134.10    118.07 o
  -1  17   5     4986.78     5094.22     72.33 o
   0  17   5     5004.82     5169.48     72.21 o
   1  17   5     1824.62     1824.41     40.52 o
   2  17   5     3528.08     3696.01    134.85 o
   3  17   5     1370.86     1351.06     46.82 o
   4  17   5      466.67      563.55     34.75 o
   5  17   5     1429.48     1470.19     60.87 o
   6  17   5        4.66       14.50     22.47 o
   7  17   5      293.20      269.02     49.79 o
  -7  18   5      715.69      794.46     56.72 o
  -6  18   5     1758.27     1781.56     69.79 o
  -5  18   5     3903.15     4023.43    104.88 o
  -4  18   5     3794.20     3682.72     70.17 o
  -3  18   5     3621.90     3681.47     68.30 o
  -2  18   5     1922.60     1954.29     73.69 o
  -1  18   5     2457.32     2548.98     54.67 o
   0  18   5       25.80       53.44     13.88 o
   1  18   5       46.75       52.98     13.01 o
   2  18   5       34.89       45.97     16.22 o
   3  18   5      540.59      463.78     33.75 o
   4  18   5       36.30       64.09     19.43 o
   5  18   5      551.78      601.80     58.42 o
   6  18   5       71.67       43.66     34.64 o
   7  18   5        0.55      -28.66     28.66 o
  -7  19   5       40.71       51.44     50.15 o
  -6  19   5      696.24      851.20     54.95 o
  -5  19   5        5.58      -21.96     21.96 o
  -4  19   5       92.59       88.02     17.57 o
  -3  19   5      247.88      197.24     30.89 o
  -2  19   5      515.34      492.46     25.15 o
  -1  19   5     2231.25     2203.39     47.11 o
   0  19   5     1365.35     1201.56     29.50 o
   1  19   5     1224.04     1239.91     34.62 o
   2  19   5     1160.68     1062.79     38.58 o
   3  19   5        0.51      -11.31     16.02 o
   4  19   5     2498.34     2360.86     66.01 o
   5  19   5        4.89      -13.36     20.38 o
   6  19   5     1185.38     1203.59     59.93 o
  -7  20   5      306.66      336.84     46.99 o
  -6  20   5        0.06      -16.35     33.54 o
  -5  20   5      655.59      707.21     48.94 o
  -4  20   5        4.69      -15.32     16.84 o
  -3  20   5     2018.09     1883.72     54.06 o
  -2  20   5      154.85      131.57     20.02 o
  -1  20   5      675.82      714.23     28.88 o
   0  20   5     1870.08     1942.40     45.56 o
   1  20   5       37.76       60.19     14.42 o
   2  20   5     5685.56     5250.82    100.75 o
   3  20   5        0.90      -15.87     15.87 o
   4  20   5     1128.31     1080.91     50.09 o
   5  20   5        1.71      -23.52     25.39 o
   6  20   5       97.79      116.92     28.12 o
  -6  21   5      137.65       98.18     30.67 o
  -5  21   5      171.43      112.27     42.71 o
  -4  21   5      187.87      179.25     31.56 o
  -3  21   5     3036.10     2819.71     85.23 o
  -2  21   5      417.25      398.65     24.95 o
  -1  21   5     6678.25     6716.58    104.00 o
   0  21   5      243.87      230.48     20.00 o
   1  21   5     7308.63     7524.52    118.18 o
   2  21   5       42.28       34.36     18.13 o
   3  21   5     1560.49     1663.53     52.45 o
   4  21   5      164.06      138.74     35.52 o
   5  21   5      103.00      114.31     26.47 o
   6  21   5      323.62      282.91     36.32 o
  -6  22   5      104.23       90.63     34.42 o
  -5  22   5     2316.32     2296.21    157.35 o
  -4  22   5      248.62      254.68     33.85 o
  -3  22   5     3266.93     3162.47    105.61 o
  -2  22   5      372.25      369.96     24.98 o
  -1  22   5     1562.18     1637.02     42.63 o
   0  22   5      111.45       87.50     18.55 o
   1  22   5      142.50      153.05     18.58 o
   2  22   5      763.21      735.97     37.32 o
   3  22   5      360.93      377.62     31.78 o
   4  22   5      539.29      423.02     51.33 o
   5  22   5       97.59       97.87     26.35 o
   6  22   5       77.71       59.11     50.87 o
  -6  23   5        0.89        9.58     30.11 o
  -5  23   5       34.12      -19.52     26.86 o
  -4  23   5       16.82       29.61     26.29 o
  -3  23   5      228.81      195.52     28.99 o
  -2  23   5      258.28      225.15     21.69 o
  -1  23   5      662.45      686.90     55.66 o
   0  23   5      855.14      876.42     38.18 o
   1  23   5     1176.96     1062.13     41.01 o
   2  23   5       13.40       13.53     17.23 o
   3  23   5      786.55      772.44     41.61 o
   4  23   5      514.97      509.47     38.56 o
   5  23   5      263.40      243.70     33.48 o
   6  23   5      628.82      683.18     52.97 o
  -6  24   5      271.67      266.96     42.70 o
  -5  24   5       75.67       33.54     36.50 o
  -4  24   5     1063.52     1122.02    121.96 o
  -3  24   5       25.14       -2.23     17.05 o
  -2  24   5     2143.13     2030.23     72.05 o
  -1  24   5       24.46       -1.40     17.75 o
   0  24   5     2234.85     2191.42    103.40 o
   1  24   5      575.08      593.40     41.36 o
   2  24   5     1494.01     1472.07     50.18 o
   3  24   5     1057.67     1081.14     47.02 o
   4  24   5     1105.13     1130.39     49.54 o
   5  24   5        7.63      -24.00     25.60 o
  -5  25   5      140.93      120.83     35.59 o
  -4  25   5       34.66       11.20     26.99 o
  -3  25   5     1020.95      933.31     38.88 o
  -2  25   5      908.29      909.78     41.97 o
  -1  25   5     1895.62     1979.02     57.84 o
   0  25   5     2280.71     2293.51     62.27 o
   1  25   5     1934.57     2056.40     70.01 o
   2  25   5     2023.32     2119.60     62.16 o
   3  25   5      674.47      814.85     70.84 o
   4  25   5     1047.95     1132.13     51.43 o
   5  25   5        1.98        1.73     31.00 o
  -5  26   5      221.61      200.41     46.15 o
  -4  26   5     1552.56     1624.37     77.11 o
  -3  26   5      521.16      509.76     35.89 o
  -2  26   5      954.77     1042.86     46.59 o
  -1  26   5      571.18      617.25     37.86 o
   0  26   5       28.15       21.92     19.46 o
   1  26   5      272.63      263.91     41.47 o
   2  26   5       38.91       33.67     25.56 o
   3  26   5      153.39      105.72     28.23 o
   4  26   5      104.25      124.40     44.25 o
   5  26   5       17.79       -5.73     27.43 o
  -5  27   5       14.17       34.20     35.56 o
  -4  27   5       24.21       16.56     30.28 o
  -3  27   5      101.72      108.09     38.55 o
  -2  27   5      375.76      410.91     33.50 o
  -1  27   5      431.80      465.68     35.74 o
   0  27   5      437.80      431.81     33.63 o
   1  27   5       98.84       94.43     28.33 o
   2  27   5      102.37       47.49     30.78 o
   3  27   5      560.31      574.74     63.82 o
   4  27   5       23.12       22.27     26.76 o
  -4  28   5      184.14      168.30     46.81 o
  -3  28   5       53.14       -7.93     69.41 o
  -2  28   5      474.82      587.09     51.57 o
  -1  28   5     1020.74     1066.01     50.07 o
   0  28   5      286.04      325.17     37.29 o
   1  28   5     1221.09     1216.84     60.80 o
   2  28   5        4.80      -24.48     24.48 o
   3  28   5      269.79      183.47     38.85 o
   4  28   5       23.76       25.34     27.80 o
  -4  29   5      312.14      352.16     53.98 o
  -3  29   5       31.19       12.97     53.41 o
  -2  29   5     1856.27     1937.86     75.46 o
  -1  29   5      160.83      158.51     29.47 o
   0  29   5     1826.59     2063.82     76.44 o
   1  29   5      133.35      115.37     31.67 o
   2  29   5      924.05     1055.22     61.43 o
   3  29   5      125.61      102.46     32.43 o
  -3  30   5      161.48      168.43     44.13 o
  -2  30   5      255.10      288.70     33.83 o
  -1  30   5        1.38       -4.60     24.59 o
   0  30   5       23.91       73.67     30.93 o
   1  30   5       39.92       46.58     30.95 o
   2  30   5        4.28       12.44     30.64 o
   3  30   5      207.94      282.82     42.16 o
  -2  31   5       17.67       -2.95     40.90 o
  -1  31   5        5.89      -24.57     24.57 o
   0  31   5       27.37       30.34     31.10 o
   1  31   5       63.65       50.83     29.91 o
   2  31   5      118.81      147.65     37.41 o
  -1  32   5      183.35      138.46     36.35 o
   0  32   5      158.60      115.59     34.33 o
   1  32   5      298.81      353.52     66.86 o
  -8   0   6       81.72       58.08     30.09 o
  -6   0   6     1810.36     1573.50     73.28 o
  -4   0   6     6960.44     6632.95    126.05 o
  -2   0   6    43258.20    45699.25    591.38 o
   0   0   6    70115.78    71588.83   1071.27 o
   2   0   6    44588.79    47862.88    725.49 o
   4   0   6      565.31      524.82     29.10 o
   6   0   6      251.90      203.08     50.02 o
   8   0   6      263.48      261.81     77.56 o
  -8   1   6        1.94       -2.08     20.88 o
  -7   1   6       26.82       25.47     16.88 o
  -6   1   6        2.92       -4.33     11.02 o
  -5   1   6     6536.46     6657.19     90.82 o
  -4   1   6       31.88       -8.31      8.31 o
  -3   1   6    13136.45    12870.76    162.81 o
  -2   1   6      446.40      510.58     11.37 o
  -1   1   6    12325.68    12643.42    140.97 o
   0   1   6    17119.50    17369.25    190.85 o
   1   1   6     2198.78     2114.33     31.30 o
   2   1   6    16931.10    17595.83    195.99 o
   3   1   6      348.62      430.09     15.78 o
   4   1   6     8334.91     8395.22    112.45 o
   5   1   6        0.34       -1.43     15.98 o
   6   1   6     3468.92     3569.27     80.91 o
   7   1   6        4.86        0.55     20.68 o
   8   1   6      863.46      974.04     61.98 o
  -8   2   6      240.07      141.52     33.68 o
  -7   2   6     3963.68     3951.92     70.87 o
  -6   2   6     2295.53     2182.00     56.38 o
  -5   2   6     7418.31     7581.07     93.72 o
  -4   2   6     3015.90     3101.56     45.51 o
  -3   2   6     5198.08     5373.32     80.04 o
  -2   2   6      650.28      740.43     15.02 o
  -1   2   6        9.21        6.29      4.82 o
   0   2   6     3432.04     3513.67     45.49 o
   1   2   6     2199.59     2302.08     33.42 o
   2   2   6     1965.03     2043.75     48.65 o
   3   2   6     1898.91     1945.47     33.60 o
   4   2   6      190.85      170.52     15.55 o
   5   2   6        9.85       -2.67     13.50 o
   6   2   6        0.39      -16.93     16.93 o
   7   2   6       13.33      -19.35     19.35 o
   8   2   6        3.55      -29.02     29.02 o
  -8   3   6       10.53      -36.29     36.29 o
  -7   3   6      157.65      168.41     30.51 o
  -6   3   6     1084.46      991.65     31.54 o
  -5   3   6     1642.50     1521.98     31.72 o
  -4   3   6     5849.28     5924.44     78.64 o
  -3   3   6     7324.83     7796.76     95.84 o
  -2   3   6     4595.31     4592.79     58.37 o
  -1   3   6    20484.14    21538.54    257.76 o
   0   3   6     1053.22      961.72     16.87 o
   1   3   6    19581.46    19471.19    214.29 o
   2   3   6     8163.18     8498.13    109.77 o
   3   3   6     9059.43     8900.06    108.42 o
   4   3   6     1839.23     1753.60     41.00 o
   5   3   6     4161.88     4007.47     72.58 o
   6   3   6     2318.60     2334.10     63.11 o
   7   3   6      891.55      960.38     56.01 o
   8   3   6       99.30      113.81     37.07 o
  -8   4   6       25.92       29.46     29.82 o
  -7   4   6       73.86       56.02     21.87 o
  -6   4   6      184.20      179.94     20.18 o
  -5   4   6      976.48      838.74     26.27 o
  -4   4   6     3949.32     3559.23     54.42 o
  -3   4   6     5306.73     4868.45     64.89 o
  -2   4   6     5059.35     4655.30     67.86 o
  -1   4   6    24365.56    24449.99    266.08 o
   0   4   6     8746.03     8311.98     88.72 o
   1   4   6    19507.21    19758.23    217.25 o
   2   4   6     1168.75      897.71     25.24 o
   3   4   6     7240.22     7371.37    106.81 o
   4   4   6     1257.47     1279.76     34.27 o
   5   4   6      691.81      637.68     36.86 o
   6   4   6       91.27       90.63     21.09 o
   7   4   6      154.44      125.50     31.22 o
   8   4   6      168.70      186.65     37.79 o
  -8   5   6       32.85       34.76     50.02 o
  -7   5   6      476.29      469.16     32.87 o
  -6   5   6      230.67      258.01     22.07 o
  -5   5   6      403.57      349.08     19.16 o
  -4   5   6     2105.00     2091.22     38.10 o
  -3   5   6    10313.39    10844.95    128.60 o
  -2   5   6    12157.97    12530.28    142.99 o
  -1   5   6      254.97      234.79     12.36 o
   0   5   6    20342.90    19895.16    218.39 o
   1   5   6      876.65      953.43     19.14 o
   2   5   6     3359.90     3249.20     52.41 o
   3   5   6    12914.56    12793.89    167.50 o
   4   5   6     4481.46     4645.27     76.81 o
   5   5   6     7925.01     7848.56    119.76 o
   6   5   6      659.41      719.04     39.94 o
   7   5   6      254.70      304.02     39.26 o
   8   5   6      366.91      346.30     44.89 o
  -8   6   6     2071.34     2231.74    104.02 o
  -7   6   6      125.11      131.65     24.09 o
  -6   6   6     5742.76     5861.28     96.73 o
  -5   6   6      707.39      706.78     24.73 o
  -4   6   6     4736.44     4667.06     66.84 o
  -3   6   6       66.92       61.35      9.95 o
  -2   6   6     2075.54     2244.09     36.39 o
  -1   6   6       17.03       30.00      5.73 o
   0   6   6      760.42      638.31     15.55 o
   1   6   6       48.82       81.89      6.99 o
   2   6   6     2366.39     2325.23     41.64 o
   3   6   6      741.76      796.78     29.46 o
   4   6   6      515.19      593.66     25.41 o
   5   6   6       20.43       -2.83     14.22 o
   6   6   6        1.62       19.01     22.26 o
   7   6   6       93.18       87.14     28.23 o
   8   6   6        0.41      -23.34     28.96 o
  -8   7   6       36.61       -0.53     39.57 o
  -7   7   6       36.43       46.18     21.40 o
  -6   7   6      610.28      635.57     34.63 o
  -5   7   6      972.87      834.52     26.61 o
  -4   7   6     2290.42     2306.10     41.20 o
  -3   7   6     2078.20     2139.87     40.28 o
  -2   7   6    13032.20    13376.41    153.19 o
  -1   7   6      450.78      443.45     21.05 o
   0   7   6     6989.41     6925.59     83.67 o
   1   7   6     7062.41     7119.69     95.77 o
   2   7   6     1669.90     1582.25     32.60 o
   3   7   6    14546.88    14422.24    187.21 o
   4   7   6     1589.55     1423.77     37.21 o
   5   7   6     7770.60     7713.90    118.71 o
   6   7   6      269.47      237.03     27.62 o
   7   7   6     1369.78     1460.80     63.72 o
   8   7   6       54.64       55.41     39.01 o
  -8   8   6      183.50      152.54     48.81 o
  -7   8   6       66.11       16.11     24.62 o
  -6   8   6        3.64      -19.77     19.77 o
  -5   8   6      860.90      752.77     33.56 o
  -4   8   6      277.54      266.64     16.95 o
  -3   8   6    10616.33    10768.93    129.12 o
  -2   8   6        9.75       15.06      8.21 o
  -1   8   6    32896.12    32880.39    356.33 o
   0   8   6      219.51      162.20     13.04 o
   1   8   6    34473.03    35445.30    382.94 o
   2   8   6     1148.25      970.62     25.90 o
   3   8   6     8390.22     8723.94    121.34 o
   4   8   6       81.63      105.23     21.34 o
   5   8   6     1064.40     1027.81     50.72 o
   6   8   6      295.25      335.80     30.99 o
   7   8   6      280.12      317.23     46.23 o
   8   8   6       36.45       57.08     32.24 o
  -8   9   6       15.77       -9.72     38.42 o
  -7   9   6       50.55       75.24     26.46 o
  -6   9   6     1203.42     1195.03     42.82 o
  -5   9   6       21.64       19.44     13.41 o
  -4   9   6     9076.95     9051.44    114.92 o
  -3   9   6     1839.93     1898.59     34.37 o
  -2   9   6    12266.14    12225.42    142.61 o
  -1   9   6     2603.08     2471.39     57.25 o
   0   9   6     1751.35     1411.53     31.75 o
   1   9   6     8112.84     7714.78     93.36 o
   2   9   6        1.31        6.25      8.38 o
   3   9   6     7067.24     7221.92    104.42 o
   4   9   6      411.17      369.51     26.28 o
   5   9   6     1914.93     2044.43     66.94 o
   6   9   6       37.30       27.65     21.47 o
   7   9   6     1318.97     1478.06     66.42 o
   8   9   6       10.61       -3.31     33.83 o
  -8  10   6     1014.66      958.82    225.67 o
  -7  10   6     1183.63     1240.39     59.66 o
  -6  10   6     2960.06     2982.26    125.17 o
  -5  10   6     2879.78     2796.50     76.56 o
  -4  10   6     4004.93     4208.55     66.96 o
  -3  10   6      675.25      711.65     20.85 o
  -2  10   6     1428.78     1391.61     27.73 o
  -1  10   6      212.96      175.27     14.44 o
   0  10   6      103.56       90.39      8.73 o
   1  10   6     2098.13     2007.03     32.94 o
   2  10   6       30.00       13.03      8.52 o
   3  10   6        3.06       11.41     17.63 o
   4  10   6       28.03       37.74     16.26 o
   5  10   6       31.99       43.75     19.50 o
   6  10   6        1.10       -8.74     19.51 o
   7  10   6      366.11      363.01     42.62 o
   8  10   6        1.11      -22.83     38.32 o
  -8  11   6       49.77      -13.06     41.21 o
  -7  11   6      161.74      140.29     29.49 o
  -6  11   6       13.90       13.19     17.58 o
  -5  11   6     1599.01     1473.25     45.17 o
  -4  11   6        3.82        8.26     10.29 o
  -3  11   6     2723.22     2662.57     43.96 o
  -2  11   6        8.04       -6.59      7.58 o
  -1  11   6     1721.22     1512.50     28.81 o
   0  11   6     6013.30     6066.15     77.42 o
   1  11   6      493.61      498.62     16.22 o
   2  11   6     6796.33     6614.60     83.36 o
   3  11   6     3848.89     3889.61     66.40 o
   4  11   6     9150.51     8646.38    160.41 o
   5  11   6     1481.01     1405.64     61.70 o
   6  11   6     1540.93     1488.30     55.92 o
   7  11   6      593.31      839.89    118.32 o
   8  11   6      605.16      672.57     68.89 o
  -8  12   6      172.56      135.38     79.62 o
  -7  12   6      255.49      203.58     34.17 o
  -6  12   6       10.08       20.43     18.49 o
  -5  12   6      747.81      675.41     33.66 o
  -4  12   6     2289.98     2255.81     47.84 o
  -3  12   6     5572.42     5433.12     74.93 o
  -2  12   6    13052.78    12861.21    163.75 o
  -1  12   6     4177.24     4078.85     74.51 o
   0  12   6    27918.60    28936.00    317.86 o
   1  12   6     3905.04     3706.81     52.86 o
   2  12   6     9056.35     9011.28    114.29 o
   3  12   6      389.00      405.20     25.53 o
   4  12   6     1071.00     1132.56     41.17 o
   5  12   6        0.42       -1.24     17.09 o
   6  12   6        6.19      -20.92     20.92 o
   7  12   6        5.53       44.40     30.34 o
  -8  13   6       61.97       85.01     73.77 o
  -7  13   6      228.10      268.76     38.25 o
  -6  13   6      732.11      743.26     46.97 o
  -5  13   6     1333.47     1385.04     62.53 o
  -4  13   6     2485.47     2419.18     50.77 o
  -3  13   6    15836.34    15913.61    186.39 o
  -2  13   6     1291.10     1216.16     32.08 o
  -1  13   6     9103.54     8960.48    110.27 o
   0  13   6       78.87       55.57     11.64 o
   1  13   6    10731.32    10938.19    130.27 o
   2  13   6      587.98      583.96     17.71 o
   3  13   6     2106.83     2169.47     54.22 o
   4  13   6     2166.29     2119.38     57.50 o
   5  13   6      519.49      554.14     35.15 o
   6  13   6      806.66      955.23     48.71 o
   7  13   6      180.94      216.19     39.23 o
  -7  14   6     1813.67     1958.65     74.32 o
  -6  14   6       22.23      -14.37     25.07 o
  -5  14   6     5189.50     5365.17    102.18 o
  -4  14   6      139.75      101.13     15.83 o
  -3  14   6      569.57      669.95     25.93 o
  -2  14   6       34.55       31.52     10.15 o
  -1  14   6     1087.84     1130.71     26.57 o
   0  14   6     1931.43     1851.30     34.13 o
   1  14   6     2136.15     2036.29     35.79 o
   2  14   6        9.79       11.92      9.45 o
   3  14   6     2751.52     2715.68     62.92 o
   4  14   6        1.11       15.07     26.20 o
   5  14   6        6.20       17.96     18.88 o
   6  14   6        3.51        0.13     21.86 o
   7  14   6       40.96       47.69     33.54 o
  -7  15   6       64.87       12.98     28.28 o
  -6  15   6      163.11      167.62     41.48 o
  -5  15   6      542.99      646.03     39.28 o
  -4  15   6        8.97       -3.80     13.35 o
  -3  15   6     2232.65     2227.63     47.52 o
  -2  15   6       38.36       42.58     11.04 o
  -1  15   6     3522.40     3603.50     55.21 o
   0  15   6      126.48      119.17     11.57 o
   1  15   6     2608.22     2611.83     43.13 o
   2  15   6     8236.35     8084.31    132.83 o
   3  15   6     1642.83     1631.40     47.98 o
   4  15   6     6070.85     5683.95    110.37 o
   5  15   6      310.77      261.62     29.24 o
   6  15   6     1866.65     1881.78     84.77 o
   7  15   6      181.86      170.16     34.03 o
  -7  16   6       67.06       33.68     40.58 o
  -6  16   6      836.00      862.72     52.51 o
  -5  16   6      351.08      450.38     33.24 o
  -4  16   6     2163.73     1983.83     58.70 o
  -3  16   6     1282.87     1263.52     35.63 o
  -2  16   6    10742.54    10206.60    138.09 o
  -1  16   6     3422.64     3510.04     55.27 o
   0  16   6     9165.00     9116.92    113.90 o
   1  16   6     8805.07     8908.68    117.73 o
   2  16   6     2335.61     2342.54     56.33 o
   3  16   6     1354.76     1340.96     43.60 o
   4  16   6      367.74      376.61     29.53 o
   5  16   6        1.71       -7.70     21.26 o
   6  16   6       82.42       77.84     26.19 o
   7  16   6       72.08       25.83     30.01 o
  -7  17   6      212.33      177.08     36.03 o
  -6  17   6      199.62      173.74     33.80 o
  -5  17   6     2919.04     2923.50     70.45 o
  -4  17   6     1257.26     1235.85     41.91 o
  -3  17   6     3163.33     2996.68     59.35 o
  -2  17   6     4742.78     4519.48     75.96 o
  -1  17   6    11037.77    10933.07    134.97 o
   0  17   6     3238.82     3192.92     51.50 o
   1  17   6      495.27      543.18     23.87 o
   2  17   6     5353.39     5161.94     96.29 o
   3  17   6      655.97      641.10     38.22 o
   4  17   6     1676.92     1689.34     53.51 o
   5  17   6      209.88      211.62     29.19 o
   6  17   6      596.83      646.67     54.99 o
   7  17   6        0.29      -35.65     35.65 o
  -7  18   6      746.88      850.50     68.37 o
  -6  18   6      610.13      693.11     50.03 o
  -5  18   6      394.22      467.12     39.35 o
  -4  18   6     1249.08     1210.13     48.58 o
  -3  18   6     2138.97     2081.16     48.31 o
  -2  18   6        3.65       -1.40     12.81 o
  -1  18   6     1071.48     1056.16     42.24 o
   0  18   6      692.89      696.65     23.48 o
   1  18   6      517.82      526.02     24.05 o
   2  18   6     2224.49     2033.02     69.10 o
   3  18   6       94.56       35.15     18.11 o
   4  18   6      267.35      235.96     41.60 o
   5  18   6       15.51       18.11     21.57 o
   6  18   6       10.46      -12.32     22.80 o
   7  18   6        0.37       -9.59     28.98 o
  -7  19   6       29.03       15.05     40.07 o
  -6  19   6        3.26      -12.84     27.33 o
  -5  19   6      180.78      138.17     30.77 o
  -4  19   6     1342.42     1241.89     44.40 o
  -3  19   6       19.47        3.16     14.30 o
  -2  19   6     1347.40     1294.34     37.43 o
  -1  19   6       68.65       66.80     15.23 o
   0  19   6       20.43       21.51     11.52 o
   1  19   6     2203.74     2050.91     46.10 o
   2  19   6       80.68       52.87     17.75 o
   3  19   6     5035.67     4838.49    104.59 o
   4  19   6      403.96      394.72     31.63 o
   5  19   6     2974.83     2824.58     81.09 o
   6  19   6      233.74      303.61     36.66 o
  -7  20   6       13.52      -14.54     37.46 o
  -6  20   6      141.90      139.57     35.49 o
  -5  20   6      696.70      598.60     45.45 o
  -4  20   6      444.31      439.51     30.73 o
  -3  20   6     2824.13     2575.75     56.42 o
  -2  20   6       51.25       73.75     16.31 o
  -1  20   6     8777.15     8712.73    126.87 o
   0  20   6      110.33      123.62     16.88 o
   1  20   6     3836.37     3817.36     68.98 o
   2  20   6      491.27      470.76     30.55 o
   3  20   6     2225.23     2132.24     59.70 o
   4  20   6        2.70       10.95     19.56 o
   5  20   6       48.57       33.86     26.13 o
   6  20   6        2.98        7.03     26.40 o
  -6  21   6      155.16      109.77     33.12 o
  -5  21   6       17.64       -1.28     26.31 o
  -4  21   6     2218.56     2234.93     60.67 o
  -3  21   6       12.34      -11.05     15.72 o
  -2  21   6     3175.61     3306.13     68.24 o
  -1  21   6      683.98      605.10     28.75 o
   0  21   6     3686.57     3822.05     79.61 o
   1  21   6     1418.79     1324.12     44.49 o
   2  21   6      393.19      452.81     30.89 o
   3  21   6      936.58      933.33     44.28 o
   4  21   6      315.61      282.32     33.32 o
   5  21   6      435.05      464.90     38.73 o
   6  21   6       43.69       21.48     29.30 o
  -6  22   6     1036.50     1115.17     72.26 o
  -5  22   6       17.84        5.31     26.03 o
  -4  22   6     1128.86     1201.06     44.95 o
  -3  22   6       65.65       35.18     17.24 o
  -2  22   6      220.69      241.14     22.21 o
  -1  22   6     1197.93     1172.14     36.72 o
   0  22   6       69.59       47.82     26.64 o
   1  22   6      387.31      387.70     28.70 o
   2  22   6      108.51      105.36     20.95 o
   3  22   6     1120.26     1210.53     46.37 o
   4  22   6       18.93       -2.62     21.15 o
   5  22   6        2.13      -14.62     22.88 o
   6  22   6        6.61       -5.10     28.29 o
  -6  23   6        3.23       20.43     31.63 o
  -5  23   6       66.07       58.13     30.06 o
  -4  23   6       27.47       44.81     26.57 o
  -3  23   6      615.76      705.54     37.56 o
  -2  23   6       17.50       -8.44     15.27 o
  -1  23   6       28.58       22.09     17.93 o
   0  23   6       40.01       37.68     17.96 o
   1  23   6     1335.61     1315.42     45.40 o
   2  23   6      576.37      555.54     52.76 o
   3  23   6     1327.68     1363.19     54.39 o
   4  23   6      346.34      332.33     33.42 o
   5  23   6      949.76      969.86     53.34 o
  -6  24   6       55.29       54.53     41.43 o
  -5  24   6      407.40      411.23     54.69 o
  -4  24   6       12.77      -27.58     28.22 o
  -3  24   6      737.31      763.70     40.14 o
  -2  24   6      929.89      927.30     37.32 o
  -1  24   6     1276.08     1166.14     44.12 o
   0  24   6     1901.21     1868.60     55.27 o
   1  24   6     1514.41     1496.24     70.37 o
   2  24   6      605.92      516.54     35.35 o
   3  24   6       31.47        8.21     20.81 o
   4  24   6       26.12        1.37     23.34 o
   5  24   6        2.40      -21.44     26.26 o
  -5  25   6      268.46      274.43     39.61 o
  -4  25   6     1004.20     1126.09     61.01 o
  -3  25   6     1496.34     1491.57     51.55 o
  -2  25   6      746.73      764.33     41.18 o
  -1  25   6     3034.98     3008.94     84.40 o
   0  25   6      272.05      336.10     29.86 o
   1  25   6     1212.78     1295.40     56.43 o
   2  25   6      109.87      120.11     24.80 o
   3  25   6      114.00      117.07     25.63 o
   4  25   6       46.16       15.14     25.24 o
   5  25   6      121.41       59.14     29.38 o
  -5  26   6      311.42      370.84     56.74 o
  -4  26   6      159.17      136.43     47.41 o
  -3  26   6      201.51      205.62     32.32 o
  -2  26   6      259.06      292.38     29.70 o
  -1  26   6       53.25       58.19     22.28 o
   0  26   6      602.79      668.86     45.44 o
   1  26   6      864.00      906.09     57.42 o
   2  26   6      160.90      119.10     28.41 o
   3  26   6       14.53       14.38     21.42 o
   4  26   6        1.14       -6.61     29.03 o
  -4  27   6       43.71        0.42     29.60 o
  -3  27   6        5.88       18.96     25.54 o
  -2  27   6       83.28       80.02     24.40 o
  -1  27   6        0.16       -0.70     20.46 o
   0  27   6      528.87      509.55     42.40 o
   1  27   6        0.32       -0.26     24.24 o
   2  27   6     1112.91     1186.88     61.48 o
   3  27   6       56.27       49.60     25.24 o
   4  27   6     1280.17     1241.41     65.28 o
  -4  28   6      792.21      863.06     73.74 o
  -3  28   6      289.88      320.90     50.83 o
  -2  28   6      863.32      870.29     52.72 o
  -1  28   6        0.81        0.01     21.81 o
   0  28   6     1496.26     1520.96     65.38 o
   1  28   6      128.17       76.29     29.32 o
   2  28   6     1414.95     1465.61     86.41 o
   3  28   6        2.74      -27.24     27.24 o
   4  28   6       39.49       -4.41     26.56 o
  -4  29   6       18.23        2.52     50.60 o
  -3  29   6      826.91     1095.68    132.40 o
  -2  29   6       39.54       44.73     29.03 o
  -1  29   6      884.13      960.69     49.35 o
   0  29   6       99.77      113.77     32.17 o
   1  29   6      443.47      505.46     63.07 o
   2  29   6      392.99      375.45     44.28 o
   3  29   6      132.37       96.44     33.74 o
  -3  30   6      174.52      232.82     50.64 o
  -2  30   6        2.16       27.04     30.74 o
  -1  30   6      325.16      332.57     36.24 o
   0  30   6       82.77       89.40     31.47 o
   1  30   6       20.85      -21.80     27.28 o
   2  30   6      239.18      288.04     41.95 o
   3  30   6       23.77      -32.44     32.44 o
  -2  31   6      152.13      155.82     37.01 o
  -1  31   6      140.52      153.45     35.87 o
   0  31   6      150.97       96.19     35.16 o
   1  31   6      211.36      212.98     39.07 o
   2  31   6      206.39      200.88     40.80 o
  -1  32   6      337.96      336.92     50.45 o
   0  32   6      111.73      114.09     35.21 o
   1  32   6      373.49      391.05     54.67 o
  -7   0   7      760.08      667.19     48.93 o
  -5   0   7     9318.30     8660.65    138.26 o
  -3   0   7    32475.68    33017.63    478.84 o
  -1   0   7    43997.67    45729.09    691.64 o
   1   0   7    13730.89    13825.07    267.50 o
   3   0   7       21.59       21.94     12.29 o
   5   0   7      795.32      974.25     60.63 o
   7   0   7      917.03     1043.94     69.85 o
  -8   1   7      960.62     1026.74     44.04 o
  -7   1   7       69.28       42.89     17.88 o
  -6   1   7     2403.14     2555.39     52.83 o
  -5   1   7      483.61      347.55     21.60 o
  -4   1   7     5391.02     5404.66     64.58 o
  -3   1   7     2499.89     2296.33     38.74 o
  -2   1   7     9695.84     9928.19    127.68 o
  -1   1   7     4483.74     4297.15     50.29 o
   0   1   7      287.23      350.43     32.05 o
   1   1   7    20452.26    20308.52    223.81 o
   2   1   7      609.34      520.32     19.08 o
   3   1   7    19389.06    19566.35    221.37 o
   4   1   7      333.10      402.26     18.52 o
   5   1   7     5625.89     5778.73    108.16 o
   6   1   7      253.74      199.12     24.78 o
   7   1   7      388.82      325.88     31.97 o
   8   1   7      182.24      147.15     37.57 o
  -8   2   7      855.53     1014.26     49.39 o
  -7   2   7      474.32      527.61     43.47 o
  -6   2   7     1143.61     1156.88     31.38 o
  -5   2   7       78.92       51.04     12.16 o
  -4   2   7       31.71       22.31      8.92 o
  -3   2   7        1.57       -5.41      6.54 o
  -2   2   7     4675.67     4785.73     62.83 o
  -1   2   7     1542.72     1637.62     27.46 o
   0   2   7      993.03      764.79     18.70 o
   1   2   7     1088.70     1364.28     24.26 o
   2   2   7      428.90      526.57     16.22 o
   3   2   7       63.20       74.75      9.74 o
   4   2   7     1645.93     1478.65     38.95 o
   5   2   7      148.96       67.11     18.87 o
   6   2   7      361.91      289.07     34.01 o
   7   2   7       85.45       74.51     24.86 o
   8   2   7        4.39      -33.88     33.88 o
  -8   3   7        8.62      -22.66     27.65 o
  -7   3   7      696.22      720.14     36.66 o
  -6   3   7      471.40      503.70     51.22 o
  -5   3   7     1273.21     1374.69     38.76 o
  -4   3   7     3153.02     3146.12     50.24 o
  -3   3   7     1224.63     1148.69     26.15 o
  -2   3   7     3191.35     3094.87     59.84 o
  -1   3   7     4715.88     5236.91     75.80 o
   0   3   7     9480.78     9366.32    108.81 o
   1   3   7     8747.01     8581.67    101.30 o
   2   3   7    13593.17    13568.76    155.36 o
   3   3   7    14867.94    15578.22    179.52 o
   4   3   7     8443.07     8364.29    143.84 o
   5   3   7     1457.12     1507.54     41.29 o
   6   3   7     1954.39     1940.72     58.04 o
   7   3   7       47.54       28.77     27.10 o
   8   3   7      223.44      234.20     40.10 o
  -8   4   7       67.25       22.79     29.81 o
  -7   4   7      963.12      969.73     52.63 o
  -6   4   7     1550.85     1385.51     40.71 o
  -5   4   7     1893.93     1816.97     43.13 o
  -4   4   7    19454.63    18985.86    218.20 o
  -3   4   7    10487.18    10675.70    126.84 o
  -2   4   7    35020.68    35681.57    423.22 o
  -1   4   7    17345.98    17334.82    192.64 o
   0   4   7    21805.37    22505.79    225.97 o
   1   4   7     8420.86     8923.77    105.26 o
   2   4   7      191.01      154.90     12.67 o
   3   4   7      446.03      442.33     29.42 o
   4   4   7      129.80      108.18     15.54 o
   5   4   7     1220.03     1160.43     36.75 o
   6   4   7      789.85      871.32     41.26 o
   7   4   7      265.34      347.69     38.88 o
   8   4   7      433.45      530.58     49.18 o
  -8   5   7      264.83      276.71     46.43 o
  -7   5   7      391.11      398.22     38.23 o
  -6   5   7     1596.53     1603.36     43.51 o
  -5   5   7     3293.82     3394.11     63.14 o
  -4   5   7     1459.08     1448.15     33.27 o
  -3   5   7     8636.16     8782.31    151.94 o
  -2   5   7      744.48      834.25     25.97 o
  -1   5   7     7652.46     7625.02     91.06 o
   0   5   7     6276.34     6420.51     77.85 o
   1   5   7     9205.62     9493.24    111.33 o
   2   5   7    14832.34    14857.23    169.07 o
   3   5   7     1152.31     1253.92     31.71 o
   4   5   7     2862.92     2873.67     55.90 o
   5   5   7     1405.09     1373.42     40.17 o
   6   5   7      496.93      559.01     34.89 o
   7   5   7     1568.06     1404.33    103.10 o
   8   5   7        0.05      -33.67     43.77 o
  -8   6   7       98.32       30.52     59.43 o
  -7   6   7     1524.16     1610.86     64.26 o
  -6   6   7      121.29       80.45     18.42 o
  -5   6   7      111.88      129.63     19.43 o
  -4   6   7      313.60      306.59     20.56 o
  -3   6   7      753.74      713.30     19.31 o
  -2   6   7     1691.42     1848.75     34.63 o
  -1   6   7     6122.29     6316.67     77.85 o
   0   6   7      232.29      313.53     12.33 o
   1   6   7     2442.73     2630.80     39.10 o
   2   6   7       54.74       37.68     10.01 o
   3   6   7        9.70        7.88      9.98 o
   4   6   7       24.09       17.56     13.14 o
   5   6   7      221.64      170.86     19.74 o
   6   6   7        0.14       13.21     23.80 o
   7   6   7      108.41       59.03     30.97 o
   8   6   7        0.17      -28.36     28.36 o
  -8   7   7      100.70       60.78     44.66 o
  -7   7   7      358.47      376.55     39.33 o
  -6   7   7      335.50      269.55     30.98 o
  -5   7   7     1788.37     1774.68     43.00 o
  -4   7   7       18.93        7.18      9.94 o
  -3   7   7     2921.34     3002.03     46.11 o
  -2   7   7     4844.46     4915.23     64.48 o
  -1   7   7     2414.18     2504.61     37.79 o
   0   7   7    31812.31    32808.51    355.64 o
   1   7   7        1.70       20.66      9.43 o
   2   7   7    21180.48    20659.07    256.52 o
   3   7   7     1429.46     1509.29     35.81 o
   4   7   7     5873.41     5931.99     93.79 o
   5   7   7      681.30      649.70     30.59 o
   6   7   7     1370.08     1476.39     61.19 o
   7   7   7      189.39      167.40     34.16 o
   8   7   7      196.13      232.97     80.54 o
  -8   8   7      554.50      597.44     76.41 o
  -7   8   7       79.83       44.02     27.75 o
  -6   8   7     4188.42     4008.50     84.98 o
  -5   8   7       81.23       90.10     16.87 o
  -4   8   7    12659.51    12613.94    152.82 o
  -3   8   7     2211.70     2395.76     40.04 o
  -2   8   7    37900.38    38421.18    476.14 o
  -1   8   7     6238.64     6623.66     86.57 o
   0   8   7    15819.01    15443.76    174.79 o
   1   8   7     3969.80     4300.53     57.75 o
   2   8   7     3705.85     3643.99     59.41 o
   3   8   7     1065.46     1009.20     49.13 o
   4   8   7     1171.62     1120.46     35.61 o
   5   8   7      110.37       81.64     20.69 o
   6   8   7     1331.66     1295.85     57.31 o
   7   8   7        1.36       17.26     32.49 o
   8   8   7      235.14      300.97     43.81 o
  -8   9   7       42.66       -1.85     54.78 o
  -7   9   7      760.18      822.81     97.92 o
  -6   9   7       19.09       17.03     17.43 o
  -5   9   7     5424.10     5283.44    103.62 o
  -4   9   7     1327.07     1452.40     32.22 o
  -3   9   7      975.76     1013.00     24.32 o
  -2   9   7     8282.17     8055.49    129.28 o
  -1   9   7     2171.82     2351.31     37.51 o
   0   9   7    17114.88    17219.18    193.94 o
   1   9   7     1503.15     1508.67     27.61 o
   2   9   7     7619.67     7416.81    104.03 o
   3   9   7      724.96      697.29     32.33 o
   4   9   7     4912.35     4864.78     81.53 o
   5   9   7       12.27       -7.63     15.28 o
   6   9   7      907.88      887.95     53.62 o
   7   9   7       15.21      -11.79     28.78 o
   8   9   7       44.93       37.37     35.08 o
  -8  10   7      302.49      238.47     64.76 o
  -7  10   7      394.78      437.82     39.09 o
  -6  10   7      340.02      417.72     30.02 o
  -5  10   7      987.58      993.54     37.92 o
  -4  10   7       51.10       35.76     11.19 o
  -3  10   7      173.44      176.67     12.91 o
  -2  10   7     2878.01     2775.06     43.91 o
  -1  10   7       39.78       23.98      8.08 o
   0  10   7      581.26      490.64     16.43 o
   1  10   7      405.85      377.15     14.82 o
   2  10   7      288.28      277.06     15.80 o
   3  10   7      135.43      101.53     13.66 o
   4  10   7      312.54      243.15     23.44 o
   5  10   7      306.28      251.41     35.57 o
   6  10   7      159.20      106.29     30.95 o
   7  10   7        4.95      -22.03     29.30 o
  -8  11   7       78.62       77.74     47.58 o
  -7  11   7        1.13      -24.18     24.18 o
  -6  11   7      576.61      633.95     35.86 o
  -5  11   7      210.40      236.04     32.75 o
  -4  11   7     1372.04     1540.54     37.84 o
  -3  11   7     3390.32     3211.12     50.64 o
  -2  11   7      328.35      352.72     15.95 o
  -1  11   7     6254.70     6053.63     78.86 o
   0  11   7     5857.91     5814.34     75.70 o
   1  11   7    15598.34    15579.83    178.34 o
   2  11   7     5438.98     5419.34     71.23 o
   3  11   7     9099.03     8769.01    124.34 o
   4  11   7     4053.39     3722.35     80.32 o
   5  11   7     2430.50     2408.19     65.50 o
   6  11   7       35.04       27.72     23.22 o
   7  11   7      702.45      772.85     72.51 o
  -8  12   7       79.81      165.76     49.65 o
  -7  12   7      174.11      161.69     32.55 o
  -6  12   7      723.24      788.95     39.53 o
  -5  12   7     4184.83     3915.59     82.17 o
  -4  12   7     1365.00     1344.43     41.68 o
  -3  12   7     8762.69     8738.52    110.98 o
  -2  12   7      364.17      348.09     16.37 o
  -1  12   7    14558.75    14132.41    164.79 o
   0  12   7     1053.27     1135.99     25.44 o
   1  12   7     3553.11     3686.07     53.60 o
   2  12   7      130.73      136.39     22.91 o
   3  12   7       13.44       23.81     14.35 o
   4  12   7      369.40      349.38     26.90 o
   5  12   7     1466.69     1464.42     51.16 o
   6  12   7       27.25       27.55     23.44 o
   7  12   7      721.57      889.08     60.04 o
  -8  13   7      111.06       69.59     98.61 o
  -7  13   7      443.78      468.87     43.58 o
  -6  13   7     2149.70     2224.44     68.31 o
  -5  13   7      195.18      214.68     23.66 o
  -4  13   7     3263.38     3334.48     92.70 o
  -3  13   7      900.37      894.92     26.44 o
  -2  13   7     3423.01     3288.24     67.94 o
  -1  13   7     3981.73     4067.94     59.37 o
   0  13   7      107.29      124.80     11.40 o
   1  13   7     5559.43     5593.68     74.71 o
   2  13   7       58.39       54.25     11.16 o
   3  13   7     3434.07     3276.67     71.20 o
   4  13   7      404.90      375.13     27.94 o
   5  13   7     1102.98     1105.60     81.97 o
   6  13   7      600.25      601.26     41.74 o
   7  13   7       22.57       37.99     34.05 o
  -7  14   7       14.67        0.73     27.26 o
  -6  14   7      501.59      576.56     44.01 o
  -5  14   7      134.09      160.18     27.08 o
  -4  14   7       41.35       46.97     16.84 o
  -3  14   7     1941.63     1894.83     42.68 o
  -2  14   7       28.08       25.37     10.51 o
  -1  14   7      238.73      236.69     14.87 o
   0  14   7      698.85      678.62     20.84 o
   1  14   7     1152.82     1105.90     25.76 o
   2  14   7     2259.07     2232.48     48.53 o
   3  14   7      606.70      667.30     41.56 o
   4  14   7      515.14      458.38     31.18 o
   5  14   7       12.92       12.57     19.53 o
   6  14   7      323.57      297.15     41.71 o
   7  14   7        1.44        2.94     31.25 o
  -7  15   7       85.59       57.43     30.49 o
  -6  15   7      204.43      234.34     33.63 o
  -5  15   7      165.64      196.19     24.25 o
  -4  15   7      733.07      757.14     44.48 o
  -3  15   7      140.86      154.56     23.75 o
  -2  15   7     1413.24     1296.35     30.68 o
  -1  15   7     5507.28     5276.22     76.86 o
   0  15   7     1381.01     1407.21     30.52 o
   1  15   7    12443.32    12479.00    149.05 o
   2  15   7      647.30      593.82     29.82 o
   3  15   7     9023.55     8960.22    149.76 o
   4  15   7     1376.90     1274.87     46.44 o
   5  15   7     2564.10     2767.90     73.89 o
   6  15   7      190.30      149.57     35.22 o
   7  15   7      416.28      474.38     51.19 o
  -7  16   7      621.88      569.99     48.43 o
  -6  16   7      139.28      107.10     30.89 o
  -5  16   7     2953.17     2811.40     81.66 o
  -4  16   7      847.88      839.37     36.58 o
  -3  16   7    10128.54    10027.34    142.17 o
  -2  16   7     1704.24     1626.91     40.29 o
  -1  16   7     6963.62     7066.49     93.91 o
   0  16   7      522.41      577.01     21.32 o
   1  16   7     3625.56     3619.28     55.73 o
   2  16   7      147.03      152.40     19.52 o
   3  16   7      345.36      347.01     27.20 o
   4  16   7      347.41      327.08     28.40 o
   5  16   7      375.87      400.23     37.13 o
   6  16   7      172.85      150.28     30.83 o
   7  16   7      232.94      298.79     56.00 o
  -7  17   7        0.96        5.34     36.30 o
  -6  17   7      780.13      871.98     53.10 o
  -5  17   7      413.94      486.43     33.17 o
  -4  17   7     2024.89     2143.48     57.51 o
  -3  17   7     1136.75     1233.96     36.68 o
  -2  17   7       35.83       40.22     13.72 o
  -1  17   7     1734.47     1769.42     46.72 o
   0  17   7      276.91      238.02     20.92 o
   1  17   7     2656.35     2650.84     51.72 o
   2  17   7      116.55       78.24     17.50 o
   3  17   7     1361.92     1342.77     69.22 o
   4  17   7       69.85       55.72     20.23 o
   5  17   7      638.56      676.88     41.47 o
   6  17   7       65.80       37.66     26.26 o
   7  17   7      401.70      311.09     41.41 o
  -7  18   7      284.49      251.95     41.43 o
  -6  18   7      368.01      405.29     80.14 o
  -5  18   7      143.81      167.63     24.61 o
  -4  18   7      154.37      165.70     22.67 o
  -3  18   7       77.00       76.51     16.14 o
  -2  18   7      146.96      103.64     18.55 o
  -1  18   7     1001.70     1036.04     28.62 o
   0  18   7      216.22      197.92     15.58 o
   1  18   7      564.31      658.11     26.81 o
   2  18   7       56.62       41.78     17.77 o
   3  18   7      742.83      641.34     37.67 o
   4  18   7      153.03      109.40     22.81 o
   5  18   7      181.27      133.13     26.63 o
   6  18   7        9.64       -7.53     38.14 o
  -7  19   7       56.11       35.94     34.60 o
  -6  19   7        0.39      -11.63     27.11 o
  -5  19   7      425.64      452.99     32.49 o
  -4  19   7       10.04       -4.34     17.31 o
  -3  19   7      123.87       94.25     20.01 o
  -2  19   7     1826.68     1747.26     44.14 o
  -1  19   7     1027.62      890.39     31.00 o
   0  19   7    10546.71    10631.96    133.97 o
   1  19   7     1802.24     1616.98     40.69 o
   2  19   7     6225.14     6056.70    111.81 o
   3  19   7      821.02      888.67     42.00 o
   4  19   7     2663.15     2563.84     70.18 o
   5  19   7      156.26      183.46     28.40 o
   6  19   7      604.19      754.12     59.69 o
  -6  20   7      792.46      814.82     55.14 o
  -5  20   7      531.13      531.68     45.16 o
  -4  20   7     3804.54     3636.18     81.33 o
  -3  20   7      175.73      186.53     24.09 o
  -2  20   7     6604.20     6703.32    106.30 o
  -1  20   7       79.91       66.01     19.51 o
   0  20   7     6960.22     6982.82    106.83 o
   1  20   7      232.21      183.37     21.63 o
   2  20   7      312.08      315.81     26.74 o
   3  20   7        0.06        0.94     17.97 o
   4  20   7      457.13      430.15     34.62 o
   5  20   7       16.66        4.31     23.29 o
   6  20   7      402.64      412.40     42.33 o
  -6  21   7       92.91       67.56     33.71 o
  -5  21   7     1417.59     1392.70     62.05 o
  -4  21   7        1.96      -11.07     18.71 o
  -3  21   7     3263.41     3283.47     75.11 o
  -2  21   7      163.84      172.91     24.59 o
  -1  21   7     1343.53     1324.42     38.75 o
   0  21   7      455.52      473.08     26.45 o
   1  21   7      243.16      254.07     24.73 o
   2  21   7     1336.30     1285.76     44.64 o
   3  21   7      185.09      184.19     25.24 o
   4  21   7      558.78      516.74     36.75 o
   5  21   7      226.47      198.75     31.53 o
   6  21   7      119.68      116.07     32.44 o
  -6  22   7        9.20       20.91     37.45 o
  -5  22   7      224.12      243.31     37.09 o
  -4  22   7      118.67      100.97     23.41 o
  -3  22   7       16.41        2.05     18.88 o
  -2  22   7      306.75      338.06     24.59 o
  -1  22   7      181.63      200.86     20.58 o
   0  22   7      929.50     1032.19     42.56 o
   1  22   7       10.02      -17.01     17.01 o
   2  22   7       53.27       39.53     19.71 o
   3  22   7       41.86       73.30     21.79 o
   4  22   7      464.09      432.64     41.22 o
   5  22   7        7.86      -24.72     24.72 o
   6  22   7       75.76       52.04     30.12 o
  -6  23   7       56.95       36.15     57.20 o
  -5  23   7        0.96      -25.92     25.92 o
  -4  23   7       28.13      -13.20     20.82 o
  -3  23   7       98.12       69.63     21.88 o
  -2  23   7     1229.91     1137.78     38.80 o
  -1  23   7     1407.54     1386.73     47.38 o
   0  23   7     2188.05     2114.57     63.94 o
   1  23   7     1554.30     1530.15     49.37 o
   2  23   7     5169.75     5058.14    103.53 o
   3  23   7     1018.39     1058.76     48.15 o
   4  23   7     1655.31     1753.25     60.70 o
   5  23   7      378.10      397.02     38.16 o
  -5  24   7      467.47      432.82     44.49 o
  -4  24   7     1387.34     1434.23     64.89 o
  -3  24   7     1062.19     1065.53     61.37 o
  -2  24   7     3059.35     3076.11     97.11 o
  -1  24   7     1432.30     1433.97     48.82 o
   0  24   7      861.79      961.69     42.42 o
   1  24   7      270.53      313.81     34.04 o
   2  24   7      282.49      263.57     36.74 o
   3  24   7       14.31       -5.16     20.56 o
   4  24   7        9.15        5.06     22.82 o
   5  24   7      274.29      198.45     34.46 o
  -5  25   7      153.98      209.04     50.06 o
  -4  25   7      569.57      669.14     50.76 o
  -3  25   7      249.94      320.75     36.10 o
  -2  25   7      345.77      506.72     51.93 o
  -1  25   7        0.47      -13.44     19.56 o
   0  25   7      493.74      412.49     37.75 o
   1  25   7      919.60     1030.22     67.33 o
   2  25   7      451.64      482.18     36.15 o
   3  25   7      329.12      318.79     42.65 o
   4  25   7      165.97      147.22     30.76 o
   5  25   7       20.98        1.55     28.46 o
  -5  26   7       36.36      -32.24     40.38 o
  -4  26   7        2.91      -15.44     29.72 o
  -3  26   7       77.72       91.92     24.17 o
  -2  26   7      258.60      278.44     35.78 o
  -1  26   7       54.17       30.09     22.49 o
   0  26   7       32.39      -23.10     23.10 o
   1  26   7      232.65      271.73     42.69 o
   2  26   7       15.91       11.08     26.73 o
   3  26   7      161.42      139.91     28.89 o
   4  26   7        0.47      -12.68     26.26 o
  -4  27   7        6.40      -37.29     37.29 o
  -3  27   7      211.48      281.17     56.81 o
  -2  27   7       90.58      143.06     30.94 o
  -1  27   7      424.29      435.14     55.16 o
   0  27   7        1.40       10.37     25.46 o
   1  27   7     2177.37     2220.58     76.45 o
   2  27   7       34.23       14.89     26.04 o
   3  27   7     1850.24     1913.55     64.51 o
   4  27   7       12.74       27.60     29.54 o
  -4  28   7        1.39      -19.67     40.67 o
  -3  28   7     1373.22     1303.74     60.82 o
  -2  28   7      383.59      412.04     44.09 o
  -1  28   7     1087.45     1180.00     51.01 o
   0  28   7        4.84       -4.47     23.98 o
   1  28   7      199.36      233.52     34.84 o
   2  28   7        8.10        0.59     33.54 o
   3  28   7        0.60       24.76     31.26 o
  -3  29   7       51.73       15.84     42.48 o
  -2  29   7      214.17      289.13     38.70 o
  -1  29   7      182.17      200.06     43.32 o
   0  29   7        0.30      -25.25     25.25 o
   1  29   7       23.73       32.13     28.57 o
   2  29   7       19.39       23.53     29.31 o
   3  29   7       23.12      -21.35     28.67 o
  -3  30   7      189.02      199.55     78.47 o
  -2  30   7       32.92       51.81     31.28 o
  -1  30   7      793.91     1001.39    152.02 o
   0  30   7        5.40        8.95     29.88 o
   1  30   7       29.01       11.44     27.58 o
   2  30   7        0.40       21.77     32.08 o
  -2  31   7       18.19       73.18     52.36 o
  -1  31   7      856.03      967.19    109.62 o
   0  31   7      226.76      223.44     39.66 o
   1  31   7      584.67      677.79     53.31 o
  -8   0   8     1156.42     1061.20     99.26 o
  -6   0   8     6888.94     6890.81    143.93 o
  -4   0   8    15267.84    15381.48    244.01 o
  -2   0   8    18356.10    18210.43    247.18 o
   0   0   8     3417.69     4066.08     76.41 o
   2   0   8     1762.20     1638.80     42.33 o
   4   0   8     9801.31     9553.33    186.21 o
   6   0   8     1621.59     1787.92     80.24 o
   8   0   8      185.68      206.74     78.36 o
  -8   1   8        0.42        3.14     29.98 o
  -7   1   8      216.58      222.59     24.38 o
  -6   1   8      411.35      420.14     25.42 o
  -5   1   8      811.38      863.09     25.85 o
  -4   1   8     4208.95     4185.41     53.39 o
  -3   1   8     2689.51     2956.86     43.08 o
  -2   1   8    18520.90    18326.54    204.55 o
  -1   1   8     1397.87     1487.98     31.76 o
   0   1   8    23537.39    24097.74    263.92 o
   1   1   8     2258.56     2481.69     37.86 o
   2   1   8    14661.20    15067.20    172.34 o
   3   1   8     1766.15     1655.42     31.84 o
   4   1   8     3840.62     3989.98     69.42 o
   5   1   8      889.00      827.09     38.53 o
   6   1   8      383.09      423.84     32.41 o
   7   1   8      794.74      861.27     46.02 o
   8   1   8       30.19       12.52     32.85 o
  -8   2   8       51.69       31.88     25.60 o
  -7   2   8       66.41       55.29     20.66 o
  -6   2   8      136.89      113.07     17.47 o
  -5   2   8       52.96       23.74     10.86 o
  -4   2   8        3.96        1.87      8.10 o
  -3   2   8      219.67      288.62     11.63 o
  -2   2   8      835.53      865.29     20.66 o
  -1   2   8      347.12      432.56     15.89 o
   0   2   8     1833.01     2182.26     33.80 o
   1   2   8     6958.04     7161.53     87.76 o
   2   2   8     1238.31     1037.38     22.70 o
   3   2   8     4346.59     4225.01     69.12 o
   4   2   8     2369.96     2390.47     49.89 o
   5   2   8      288.01      240.17     26.00 o
   6   2   8       26.62        9.14     20.39 o
   7   2   8       15.60        5.36     22.47 o
   8   2   8       30.56       -8.35     33.05 o
  -8   3   8      267.64      321.98     46.86 o
  -7   3   8      532.31      640.25     52.25 o
  -6   3   8      224.00      281.81     24.64 o
  -5   3   8      301.76      310.90     25.76 o
  -4   3   8     1141.57     1062.22     46.35 o
  -3   3   8     6742.03     7125.69     96.34 o
  -2   3   8    22922.18    23714.57    285.41 o
  -1   3   8    12026.21    12135.61    141.83 o
   0   3   8    26694.03    27569.53    300.58 o
   1   3   8    19066.75    19893.77    221.36 o
   2   3   8    11321.46    11189.15    131.58 o
   3   3   8     2551.64     2750.18     44.24 o
   4   3   8      493.03      573.34     26.12 o
   5   3   8     1520.22     1493.36     48.09 o
   6   3   8        1.11      -18.44     18.44 o
   7   3   8     1176.36     1207.26     83.35 o
   8   3   8       27.80        7.34     31.91 o
  -8   4   8      335.98      279.35     39.97 o
  -7   4   8     2334.73     2298.64     59.23 o
  -6   4   8     2612.96     2541.25     75.10 o
  -5   4   8     7176.44     7121.00    108.41 o
  -4   4   8     8786.81     8865.90    130.06 o
  -3   4   8     4660.34     4622.58     67.65 o
  -2   4   8     4728.58     4512.53     67.45 o
  -1   4   8     8069.69     8205.29     92.70 o
   0   4   8     1368.06     1451.61     24.05 o
   1   4   8     2078.26     2131.39     34.29 o
   2   4   8      702.12      647.83     20.24 o
   3   4   8     3043.01     3120.18     47.70 o
   4   4   8      764.56      828.41     29.49 o
   5   4   8     2540.38     2619.01     65.11 o
   6   4   8      500.66      631.99     37.78 o
   7   4   8      380.49      582.21     66.43 o
   8   4   8       33.29       74.35     34.15 o
  -8   5   8       33.23       28.90     31.32 o
  -7   5   8      100.27       79.13     54.84 o
  -6   5   8     1579.38     1603.31     63.38 o
  -5   5   8      395.17      439.73     24.07 o
  -4   5   8     3207.51     3147.69     57.41 o
  -3   5   8     3702.67     3536.26     51.00 o
  -2   5   8     1021.14      899.17     23.70 o
  -1   5   8    30748.40    31634.28    343.86 o
   0   5   8     9442.14     9694.23    104.76 o
   1   5   8    15480.48    15961.48    180.53 o
   2   5   8     5933.58     5983.76     76.68 o
   3   5   8     2867.09     2929.73     69.90 o
   4   5   8     9333.07     8803.78    128.44 o
   5   5   8        0.38       -7.72     14.64 o
   6   5   8     1211.10     1246.55     47.16 o
   7   5   8        2.40      -17.77     26.65 o
   8   5   8      565.18      683.77     57.84 o
  -8   6   8      125.50      132.40     34.32 o
  -7   6   8       71.51       89.40     29.14 o
  -6   6   8       34.73       10.77     18.29 o
  -5   6   8      206.54      180.82     18.12 o
  -4   6   8      989.56      940.85     29.24 o
  -3   6   8      357.98      382.52     14.79 o
  -2   6   8       20.71       32.70      8.96 o
  -1   6   8     1757.85     1880.33     41.15 o
   0   6   8     5278.91     5953.11     69.07 o
   1   6   8       16.54       15.77      7.14 o
   2   6   8     6032.53     5994.79     76.84 o
   3   6   8       25.82       47.77     18.36 o
   4   6   8     2621.45     2311.45     50.32 o
   5   6   8        2.47       -3.67     15.10 o
   6   6   8      155.86      157.51     29.91 o
   7   6   8        6.24      -22.47     27.10 o
   8   6   8       63.43       66.08     36.49 o
  -8   7   8       14.87       72.28     63.44 o
  -7   7   8        4.05      -24.66     24.66 o
  -6   7   8      276.20      350.46     32.16 o
  -5   7   8     1267.74     1256.22     36.41 o
  -4   7   8      102.98      109.41     14.22 o
  -3   7   8    10202.43    10431.45    125.97 o
  -2   7   8       56.55       60.24     11.26 o
  -1   7   8    23513.87    22499.73    249.36 o
   0   7   8      668.64      738.88     20.49 o
   1   7   8    16499.24    16091.53    182.53 o
   2   7   8      589.75      544.46     21.23 o
   3   7   8     6868.93     7050.17    104.07 o
   4   7   8     2053.08     1825.13     43.95 o
   5   7   8     1632.41     1576.61     43.76 o
   6   7   8     1202.58     1150.48     55.87 o
   7   7   8       26.74       42.08     29.73 o
   8   7   8      313.73      361.16     72.12 o
  -8   8   8       12.60       57.69     45.13 o
  -7   8   8     2237.59     2283.79     78.34 o
  -6   8   8      371.97      385.56     28.52 o
  -5   8   8     9254.66     9224.26    134.09 o
  -4   8   8     1853.29     1830.18     42.03 o
  -3   8   8    18872.71    19171.62    218.67 o
  -2   8   8     1615.34     1583.04     29.32 o
  -1   8   8     3401.45     3090.74     45.70 o
   0   8   8      791.18      847.78     20.61 o
   1   8   8       14.59        0.64      6.29 o
   2   8   8      168.06      156.89     15.83 o
   3   8   8     5866.96     5794.43     89.44 o
   4   8   8      742.33      706.95     30.17 o
   5   8   8     1355.20     1402.73     53.06 o
   6   8   8       89.69       77.71     28.58 o
   7   8   8      573.40      704.25     52.38 o
  -8   9   8      996.20     1178.69    148.97 o
  -7   9   8       40.17       44.88     32.72 o
  -6   9   8      227.13      283.97     27.08 o
  -5   9   8      793.26      868.18     32.64 o
  -4   9   8       99.09      146.40     15.53 o
  -3   9   8     1957.47     1987.55     47.92 o
  -2   9   8      508.69      486.31     21.12 o
  -1   9   8     5268.73     4920.45     66.09 o
   0   9   8     8161.24     8690.03    105.64 o
   1   9   8     8581.96     8447.09     93.98 o
   2   9   8       13.47       -5.78      9.03 o
   3   9   8     3509.01     3655.25     71.26 o
   4   9   8       44.17       42.50     14.87 o
   5   9   8      826.21      854.89     41.22 o
   6   9   8     2389.36     2268.74    130.88 o
   7   9   8      623.64      568.64     49.54 o
  -8  10   8       28.12        3.40     42.23 o
  -7  10   8        3.20        4.07     38.07 o
  -6  10   8       29.77       19.54     19.56 o
  -5  10   8      741.89      686.69     33.41 o
  -4  10   8       23.17        7.07     11.60 o
  -3  10   8      372.60      367.32     16.64 o
  -2  10   8        7.48        9.87      8.23 o
  -1  10   8      214.98      250.23     13.79 o
   0  10   8      966.17      980.01     23.09 o
   1  10   8     2145.52     2140.83     36.12 o
   2  10   8     2216.87     2002.90     41.09 o
   3  10   8     2826.80     2720.59     52.93 o
   4  10   8      284.69      302.19     25.55 o
   5  10   8       98.24       83.83     22.15 o
   6  10   8       19.10        8.25     30.75 o
   7  10   8       12.48       56.97     31.74 o
  -8  11   8        1.40       26.85     43.91 o
  -7  11   8      187.02      187.78     47.53 o
  -6  11   8      150.56      160.60     28.93 o
  -5  11   8      419.78      326.62     26.04 o
  -4  11   8     1898.39     1903.72     44.17 o
  -3  11   8     2983.12     2921.79     56.10 o
  -2  11   8    10623.86    10450.59    127.37 o
  -1  11   8    10009.92    10142.52    125.77 o
   0  11   8    14775.47    15278.52    176.21 o
   1  11   8     7652.59     7665.22     96.25 o
   2  11   8    10030.11     9893.18    135.41 o
   3  11   8     1806.97     1794.55     41.30 o
   4  11   8     3510.67     3402.93    119.46 o
   5  11   8        0.10        8.35     19.29 o
   6  11   8      881.56      967.04     58.16 o
   7  11   8        1.16      -28.46     28.46 o
  -8  12   8      776.77      810.66     80.23 o
  -7  12   8      642.05      737.55     70.86 o
  -6  12   8     2585.06     2582.21     67.01 o
  -5  12   8     1557.66     1457.84     46.95 o
  -4  12   8     9953.54     9978.42    159.55 o
  -3  12   8     2473.81     2448.29     43.41 o
  -2  12   8     5572.44     5385.52     74.57 o
  -1  12   8     1042.68      903.26     24.07 o
   0  12   8     1363.12     1375.27     29.03 o
   1  12   8      101.62       90.54     10.81 o
   2  12   8     4155.06     4052.32     66.96 o
   3  12   8       65.13       41.33     16.40 o
   4  12   8     2004.87     1950.21     55.20 o
   5  12   8      195.09      238.10     26.96 o
   6  12   8     1078.67     1303.62     56.08 o
   7  12   8       70.54       99.47     34.59 o
  -7  13   8      579.22      661.92     67.14 o
  -6  13   8       19.72       25.58     20.62 o
  -5  13   8      853.25      918.63     38.95 o
  -4  13   8     2417.95     2328.58     85.73 o
  -3  13   8     3277.68     3269.40     59.39 o
  -2  13   8     8700.40     8030.14    109.95 o
  -1  13   8     1183.71     1086.28     26.49 o
   0  13   8     5019.73     4861.95     68.01 o
   1  13   8     1342.25     1311.71     28.00 o
   2  13   8     9493.51     9399.71    130.94 o
   3  13   8     3473.03     3212.70     70.94 o
   4  13   8      199.82      241.94     24.82 o
   5  13   8     2899.03     2736.17    110.33 o
   6  13   8      116.06       86.34     27.37 o
   7  13   8      189.24      122.60     38.38 o
  -7  14   8      121.99       70.40     43.83 o
  -6  14   8       14.33        0.35     19.35 o
  -5  14   8        0.78       10.01     17.37 o
  -4  14   8      927.63      989.06     38.95 o
  -3  14   8       33.69       38.87     13.38 o
  -2  14   8      434.51      440.87     20.20 o
  -1  14   8      578.06      587.16     21.58 o
   0  14   8      229.67      206.25     14.60 o
   1  14   8      985.65      969.82     24.63 o
   2  14   8      367.84      388.92     24.64 o
   3  14   8      724.40      653.78     33.81 o
   4  14   8      321.77      292.89     27.98 o
   5  14   8      261.12      209.55     27.33 o
   6  14   8       92.10       49.59     26.45 o
   7  14   8       49.59        1.25     34.58 o
  -7  15   8        0.25      -14.85     41.61 o
  -6  15   8        7.30        5.11     19.99 o
  -5  15   8      127.35      121.09     31.30 o
  -4  15   8     2134.78     1989.58     54.39 o
  -3  15   8       11.44       17.84     15.01 o
  -2  15   8    13009.83    12287.74    385.42 o
  -1  15   8      789.66      797.37     29.14 o
   0  15   8    21385.86    21125.35    240.99 o
   1  15   8      270.67      276.45     16.19 o
   2  15   8     8325.16     8329.62    166.35 o
   3  15   8      777.19      791.46     36.73 o
   4  15   8     1089.53     1195.96     45.19 o
   5  15   8      491.28      476.70     36.76 o
   6  15   8       14.85      -21.08     24.31 o
   7  15   8      226.02      259.19     53.06 o
  -7  16   8      392.02      414.05     64.19 o
  -6  16   8     3099.74     3068.49     93.17 o
  -5  16   8     1380.64     1367.75     48.60 o
  -4  16   8     3878.29     3896.86     82.60 o
  -3  16   8     3672.99     3774.77     82.92 o
  -2  16   8     3472.28     3370.84    117.46 o
  -1  16   8     1305.07     1244.23     30.63 o
   0  16   8        1.53       -4.19     14.70 o
   1  16   8      309.19      377.17     19.41 o
   2  16   8      749.25      738.14     32.95 o
   3  16   8      525.70      599.35     33.07 o
   4  16   8     1243.28     1248.17     46.99 o
   5  16   8      312.41      314.22     31.00 o
   6  16   8      253.36      406.09     39.25 o
   7  16   8      121.57      115.78     41.71 o
  -7  17   8      217.59      210.08     37.50 o
  -6  17   8      534.00      668.24     53.21 o
  -5  17   8      131.90      151.88     24.63 o
  -4  17   8     1211.17     1268.13     48.52 o
  -3  17   8      484.77      534.32     30.61 o
  -2  17   8     1553.34     1464.09     38.80 o
  -1  17   8     2140.57     2043.27     41.32 o
   0  17   8     2973.41     2747.34     48.21 o
   1  17   8     1956.19     1834.49     41.84 o
   2  17   8     1131.27     1131.97     40.04 o
   3  17   8        2.39        0.15     16.28 o
   4  17   8     1633.45     1587.41     57.37 o
   5  17   8      148.85       72.78     25.77 o
   6  17   8      723.32      792.66     50.09 o
  -7  18   8       63.31       17.78     37.21 o
  -6  18   8       87.70       74.29     30.37 o
  -5  18   8      149.86      137.40     23.68 o
  -4  18   8      189.88      226.89     25.26 o
  -3  18   8       21.07       11.74     16.14 o
  -2  18   8      791.16      804.17     30.67 o
  -1  18   8      361.72      373.57     20.38 o
   0  18   8     1107.17     1096.35     29.23 o
   1  18   8      834.49      852.81     34.64 o
   2  18   8      781.88      778.04     36.10 o
   3  18   8        0.60      -11.20     17.06 o
   4  18   8      487.47      443.08     34.68 o
   5  18   8       25.01       25.49     22.12 o
   6  18   8       21.10       27.70     28.22 o
  -7  19   8        0.04      -35.31     35.31 o
  -6  19   8       87.14       95.09     42.87 o
  -5  19   8      254.62      230.99     28.13 o
  -4  19   8      274.99      252.52     26.93 o
  -3  19   8     3050.10     3108.93     71.74 o
  -2  19   8     1317.77     1175.88     36.24 o
  -1  19   8     3682.36     3814.59     86.01 o
   0  19   8     1427.34     1395.18     37.40 o
   1  19   8     7661.00     7626.84    130.42 o
   2  19   8      802.12      892.49     40.16 o
   3  19   8     3380.00     3296.17     77.85 o
   4  19   8       19.56       19.36     19.32 o
   5  19   8      830.65      886.23     56.92 o
   6  19   8       12.79      -25.33     25.33 o
  -6  20   8       11.23       11.27     29.63 o
  -5  20   8     2372.92     2400.59     66.83 o
  -4  20   8        0.24       -2.62     18.91 o
  -3  20   8     3382.96     3647.20     80.64 o
  -2  20   8       83.89       55.54     16.45 o
  -1  20   8     1064.54     1111.93     35.33 o
   0  20   8      322.46      321.43     23.03 o
   1  20   8      206.66      154.99     20.84 o
   2  20   8       80.43       55.24     18.99 o
   3  20   8      442.33      464.36     33.24 o
   4  20   8       15.38       14.66     21.15 o
   5  20   8      418.18      438.12     39.14 o
   6  20   8        4.45       12.61     29.34 o
  -6  21   8      197.77      207.81     38.60 o
  -5  21   8       23.12        9.87     26.81 o
  -4  21   8       99.47       95.61     23.40 o
  -3  21   8      807.13      856.92     40.59 o
  -2  21   8        3.47       -6.94     16.67 o
  -1  21   8     1319.80     1312.49     39.06 o
   0  21   8        4.51      -14.30     14.30 o
   1  21   8      715.84      742.73     36.70 o
   2  21   8        5.48       -9.22     16.41 o
   3  21   8      295.86      337.38     30.26 o
   4  21   8      591.34      492.24     37.54 o
   5  21   8       26.55        4.69     24.35 o
   6  21   8      696.59      665.06     49.25 o
  -6  22   8        1.47      -29.16     29.16 o
  -5  22   8      221.85      189.30     35.34 o
  -4  22   8        7.72       -6.19     21.16 o
  -3  22   8      475.81      435.02     31.97 o
  -2  22   8      170.55      158.88     32.16 o
  -1  22   8       23.66       25.69     17.91 o
   0  22   8      606.90      545.89     32.38 o
   1  22   8      173.98      109.74     32.18 o
   2  22   8     1316.97     1249.27     46.42 o
   3  22   8      127.48       97.42     24.34 o
   4  22   8      434.86      409.80     46.65 o
   5  22   8       97.71       89.95     28.08 o
  -6  23   8        5.40        2.43     33.56 o
  -5  23   8      205.01      171.78     39.71 o
  -4  23   8       25.82       19.91     22.16 o
  -3  23   8     1159.90     1080.29     43.77 o
  -2  23   8      524.56      659.19     37.27 o
  -1  23   8     3858.31     3865.75     92.62 o
   0  23   8      724.56      666.59     37.05 o
   1  23   8     2941.28     3100.49     73.91 o
   2  23   8     1904.81     1879.90     58.03 o
   3  23   8      655.01      740.21     42.39 o
   4  23   8      543.81      522.75     39.97 o
   5  23   8       97.89      110.56     30.66 o
  -5  24   8      853.59     1053.35     67.76 o
  -4  24   8      643.65      706.60     42.57 o
  -3  24   8      397.46      447.34     42.60 o
  -2  24   8     1070.58     1094.38     43.28 o
  -1  24   8      118.81      128.22     24.43 o
   0  24   8      112.23       81.09     26.31 o
   1  24   8       64.23       56.50     27.68 o
   2  24   8      378.19      338.19     30.76 o
   3  24   8      447.82      486.40     36.85 o
   4  24   8      438.47      429.71     38.59 o
   5  24   8      268.03      303.67     47.79 o
  -5  25   8      308.86      383.73     45.85 o
  -4  25   8       40.80       95.24     25.64 o
  -3  25   8      242.14      274.25     30.93 o
  -2  25   8       11.70      -23.17     23.17 o
  -1  25   8      201.78      173.90     25.42 o
   0  25   8       62.98       30.91     24.42 o
   1  25   8       46.87       48.46     25.05 o
   2  25   8      120.86       97.33     25.05 o
   3  25   8      759.28      831.64     57.88 o
   4  25   8       93.32       91.41     27.90 o
  -5  26   8        6.73      -31.33     31.33 o
  -4  26   8      259.27      359.15     42.57 o
  -3  26   8        0.45       -8.46     21.33 o
  -2  26   8      746.34      849.42     51.74 o
  -1  26   8      179.64      156.92     28.42 o
   0  26   8       22.77       13.67     24.58 o
   1  26   8      201.37      133.59     30.62 o
   2  26   8       37.67       17.26     27.62 o
   3  26   8      967.89      939.39     83.87 o
   4  26   8      153.98      148.72     31.31 o
  -4  27   8      295.99      260.55     40.00 o
  -3  27   8      393.60      434.63     42.16 o
  -2  27   8     2204.56     2257.31     76.35 o
  -1  27   8      974.70     1044.66     87.90 o
   0  27   8     4125.84     4438.44    114.71 o
   1  27   8       87.44      108.38     30.91 o
   2  27   8      892.64     1062.03     60.08 o
   3  27   8      107.87      122.15     29.03 o
   4  27   8      321.33      319.08     37.20 o
  -4  28   8      716.84      783.87     70.69 o
  -3  28   8        3.75      -25.64     37.90 o
  -2  28   8      343.77      378.62     39.89 o
  -1  28   8       30.22        9.36     46.92 o
   0  28   8       11.57      -12.67     24.96 o
   1  28   8       10.21      -16.50     24.22 o
   2  28   8      190.16      134.55     58.23 o
   3  28   8       69.49       24.77     28.96 o
  -3  29   8       49.48       47.44     32.70 o
  -2  29   8      298.79      322.70     40.03 o
  -1  29   8       18.32       23.67     45.09 o
   0  29   8      539.15      571.96    104.23 o
   1  29   8      384.46      315.71     40.20 o
   2  29   8      271.69      257.91     38.94 o
   3  29   8      138.41       93.51     38.81 o
  -2  30   8        0.38       10.73     31.28 o
  -1  30   8       16.11        0.64     81.51 o
   0  30   8       52.75       39.53     30.14 o
   1  30   8      292.97      235.51     38.82 o
   2  30   8      112.24       75.52     34.16 o
  -1  31   8      685.70      748.99     89.37 o
   0  31   8      493.35      626.53    135.61 o
   1  31   8      285.87      306.96     41.52 o
  -7   0   9     3251.53     3434.53     95.64 o
  -5   0   9     7445.73     7333.06    146.93 o
  -3   0   9     3725.13     3926.38     68.01 o
  -1   0   9     3602.64     3493.42     68.03 o
   1   0   9    12084.99    12050.91    198.72 o
   3   0   9     2383.06     2354.66     63.70 o
   5   0   9      743.17      915.40     92.24 o
   7   0   9      332.23      608.38     59.26 o
  -8   1   9      119.18      102.34     32.17 o
  -7   1   9      219.21      202.04     29.12 o
  -6   1   9      240.37      166.10     19.83 o
  -5   1   9     4624.74     4362.22     71.79 o
  -4   1   9      520.31      566.32     19.69 o
  -3   1   9    10827.21    10778.38    118.72 o
  -2   1   9       91.65       82.35      8.59 o
  -1   1   9    33095.94    35473.57    384.20 o
   0   1   9       14.55       27.65      7.24 o
   1   1   9    12139.37    12213.49    142.04 o
   2   1   9     2845.38     2763.62     43.32 o
   3   1   9     1463.34     1551.91     41.76 o
   4   1   9     4145.40     3947.23     69.98 o
   5   1   9      749.82      772.57     41.32 o
   6   1   9     1986.77     2014.43     60.59 o
   7   1   9      158.43       97.12     26.65 o
   8   1   9      201.59      272.64     56.81 o
  -8   2   9       63.14       18.85     25.02 o
  -7   2   9       25.99       21.69     19.70 o
  -6   2   9        4.49       -5.77     16.62 o
  -5   2   9        2.15      -14.67     14.67 o
  -4   2   9       26.02       -2.78      9.93 o
  -3   2   9      293.83      274.27     18.55 o
  -2   2   9     6564.08     6835.80     86.59 o
  -1   2   9     4638.79     4996.41     64.30 o
   0   2   9    14422.89    14305.52    163.12 o
   1   2   9     3833.08     3797.68     53.50 o
   2   2   9     3753.89     3779.62     54.40 o
   3   2   9       13.99       -0.54      8.60 o
   4   2   9       44.34       45.68     13.96 o
   5   2   9        2.30        3.86     19.65 o
   6   2   9      231.97      262.96     34.86 o
   7   2   9       95.64       67.93     25.84 o
   8   2   9      266.28      267.61     45.13 o
  -8   3   9       81.06       28.12     25.85 o
  -7   3   9      573.62      534.25     34.55 o
  -6   3   9      521.01      539.70     31.52 o
  -5   3   9     4583.93     4428.50     80.31 o
  -4   3   9     3076.86     3163.95     53.24 o
  -3   3   9    13601.95    13461.39    158.89 o
  -2   3   9     6412.59     6001.00     78.23 o
  -1   3   9     6156.98     5638.97     65.98 o
   0   3   9     5429.15     5280.77     74.60 o
   1   3   9       92.76       52.33     11.49 o
   2   3   9     9829.43     9629.60    116.63 o
   3   3   9      840.61      813.25     22.33 o
   4   3   9     5128.68     5206.66     86.10 o
   5   3   9     1440.78     1360.67     54.37 o
   6   3   9      894.26      830.05     43.28 o
   7   3   9      369.73      371.87     42.05 o
   8   3   9       89.64       35.67     34.51 o
  -8   4   9      894.07      970.50     69.42 o
  -7   4   9      878.17      900.52     41.35 o
  -6   4   9     2160.22     2230.51     55.98 o
  -5   4   9      992.72      985.23     46.66 o
  -4   4   9     3800.24     3864.14     73.13 o
  -3   4   9      187.66      228.10     21.96 o
  -2   4   9      239.01      233.81     18.00 o
  -1   4   9     1646.43     1599.64     25.63 o
   0   4   9     2435.70     2381.03     39.69 o
   1   4   9     6377.71     6041.69     77.56 o
   2   4   9     4877.86     4631.98     63.73 o
   3   4   9     2776.38     2883.93     54.44 o
   4   4   9     3225.54     3185.65     61.88 o
   5   4   9      291.65      387.55     44.16 o
   6   4   9       22.72       40.16     22.72 o
   7   4   9       54.80       39.48     29.84 o
   8   4   9        1.72      -30.08     32.08 o
  -8   5   9       30.56      -21.45     24.61 o
  -7   5   9      313.39      415.69     39.50 o
  -6   5   9       76.51       52.35     23.91 o
  -5   5   9       50.94       44.74     14.97 o
  -4   5   9     5063.35     5093.06     81.53 o
  -3   5   9     2769.28     2671.40     48.99 o
  -2   5   9     9023.74     8911.48    120.25 o
  -1   5   9     1840.10     1705.88     42.66 o
   0   5   9     2878.97     2959.68     40.41 o
   1   5   9     7081.48     6945.01     87.42 o
   2   5   9       26.62        9.35      7.83 o
   3   5   9     7326.82     7111.54    105.26 o
   4   5   9     1622.37     1442.61     39.32 o
   5   5   9     3184.15     3052.60    101.05 o
   6   5   9       47.45       38.53     24.81 o
   7   5   9      559.73      678.78     75.14 o
  -8   6   9       30.41       26.59     33.26 o
  -7   6   9       63.38       82.57     33.56 o
  -6   6   9      260.91      225.28     27.77 o
  -5   6   9      638.48      534.02     25.88 o
  -4   6   9     3113.34     3001.72     56.75 o
  -3   6   9     2815.54     2846.72     51.91 o
  -2   6   9      472.75      405.69     18.66 o
  -1   6   9    13051.59    13607.08    171.52 o
   0   6   9       10.24        2.16      6.52 o
   1   6   9    12893.07    13047.32    151.74 o
   2   6   9      937.19      912.14     22.46 o
   3   6   9     3039.51     2821.66     54.15 o
   4   6   9        0.03       -1.53     17.45 o
   5   6   9        6.66      -14.92     14.92 o
   6   6   9       71.52       58.38     26.68 o
   7   6   9      482.02      471.59     44.89 o
  -8   7   9        0.47      -13.77     32.80 o
  -7   7   9       66.45       42.30     27.74 o
  -6   7   9     1875.81     1738.94     54.65 o
  -5   7   9       32.00       10.26     13.97 o
  -4   7   9     8042.05     7840.97    114.67 o
  -3   7   9        2.40       -4.98     12.90 o
  -2   7   9    15022.24    15097.79    192.46 o
  -1   7   9      657.80      696.24     20.10 o
   0   7   9    23067.94    23419.45    238.45 o
   1   7   9     4419.42     4582.20     68.81 o
   2   7   9     5928.56     5982.15     78.15 o
   3   7   9     2917.59     2714.18     53.04 o
   4   7   9      135.34      136.87     20.75 o
   5   7   9     1903.65     1808.80     56.63 o
   6   7   9      159.34      137.02     30.51 o
   7   7   9      110.50       94.00     31.93 o
  -8   8   9     1265.99     1438.99     71.32 o
  -7   8   9      112.29       87.68     28.81 o
  -6   8   9     3964.45     4004.46    155.20 o
  -5   8   9      419.10      471.51     26.04 o
  -4   8   9     1002.75     1021.78     31.58 o
  -3   8   9      441.47      406.20     20.54 o
  -2   8   9       22.90       27.44     18.48 o
  -1   8   9      330.52      367.85     15.09 o
   0   8   9     5724.42     5809.50     83.37 o
   1   8   9     3630.98     3588.19     52.39 o
   2   8   9    12006.21    11855.88    140.69 o
   3   8   9      305.39      313.84     24.99 o
   4   8   9     3540.55     3665.53     79.30 o
   5   8   9       10.88       -4.04     17.40 o
   6   8   9      988.35     1256.71     73.14 o
   7   8   9      131.90      189.39     38.16 o
  -8   9   9       59.72       40.72     44.19 o
  -7   9   9        1.58      -25.28     25.28 o
  -6   9   9     1112.52     1140.62     70.72 o
  -5   9   9       51.62       37.63     15.56 o
  -4   9   9     5653.40     5473.29     87.62 o
  -3   9   9     2983.86     3071.24     56.24 o
  -2   9   9    10348.59    10554.38    156.29 o
  -1   9   9      142.36      135.80     11.24 o
   0   9   9     5561.16     5767.37     75.69 o
   1   9   9     2526.97     2572.70     37.39 o
   2   9   9     4345.71     4280.91     69.80 o
   3   9   9     5708.74     5147.87     83.16 o
   4   9   9     4148.52     3839.33     70.94 o
   5   9   9     2454.89     2334.06     77.20 o
   6   9   9      111.92       87.84     29.02 o
   7   9   9      621.54      902.70     77.96 o
  -8  10   9       93.39       54.24     58.68 o
  -7  10   9      211.14      197.76     35.19 o
  -6  10   9        3.52       27.23     24.44 o
  -5  10   9      304.87      258.51     24.38 o
  -4  10   9      440.08      419.93     31.50 o
  -3  10   9     4895.49     4742.73     76.81 o
  -2  10   9     2284.29     2508.86     42.07 o
  -1  10   9     6834.00     6641.42     86.14 o
   0  10   9     3930.87     3849.87     55.84 o
   1  10   9     5891.52     5548.63     67.39 o
   2  10   9     2286.87     2175.33     44.39 o
   3  10   9      626.87      663.52     30.14 o
   4  10   9       21.69       26.63     16.55 o
   5  10   9      150.80      101.04     23.36 o
   6  10   9       69.05       19.43     51.07 o
   7  10   9      170.36      183.68     40.17 o
  -8  11   9       68.48       62.84     50.44 o
  -7  11   9      301.76      395.24     41.57 o
  -6  11   9      492.80      466.35     41.20 o
  -5  11   9     1632.18     1623.69     49.00 o
  -4  11   9     3573.14     3405.55     63.67 o
  -3  11   9    10137.92    10085.91    140.01 o
  -2  11   9     6529.18     6285.98     84.13 o
  -1  11   9    14435.03    14180.57    166.45 o
   0  11   9     1300.58     1091.43     25.68 o
   1  11   9     8674.00     8774.48    121.26 o
   2  11   9      455.03      485.53     22.26 o
   3  11   9     5150.33     5052.25     82.74 o
   4  11   9     1491.83     1212.25     60.01 o
   5  11   9      709.86      731.62     41.21 o
   6  11   9      589.66      654.49     51.39 o
   7  11   9      453.90      438.31     50.03 o
  -7  12   9     1831.53     2016.10    102.56 o
  -6  12   9       41.26       41.87     34.89 o
  -5  12   9     2318.98     2431.13     84.04 o
  -4  12   9      236.48      219.85     19.64 o
  -3  12   9     2298.45     2273.92     47.83 o
  -2  12   9        9.20       11.88      9.83 o
  -1  12   9     2677.31     2647.16     44.65 o
   0  12   9     1260.09     1187.93     27.22 o
   1  12   9     3638.14     3822.39     56.74 o
   2  12   9      139.13      125.45     17.42 o
   3  12   9     1464.61     1516.02     46.25 o
   4  12   9       35.42       34.47     18.35 o
   5  12   9      427.46      521.22     37.14 o
   6  12   9       78.51      116.81     32.16 o
   7  12   9       48.51      -21.11     29.98 o
  -7  13   9       36.00       -1.54     36.94 o
  -6  13   9      187.69      219.99     25.77 o
  -5  13   9     1513.91     1470.28     48.35 o
  -4  13   9      435.40      402.40     27.59 o
  -3  13   9     2610.91     2511.65     51.35 o
  -2  13   9      137.86      146.62     13.96 o
  -1  13   9     4046.52     3955.89     69.81 o
   0  13   9     2623.43     2453.51     42.79 o
   1  13   9      355.35      335.56     16.75 o
   2  13   9     3844.19     3722.50     64.81 o
   3  13   9       35.30       14.97     16.04 o
   4  13   9     2568.85     2406.83     63.79 o
   5  13   9       31.77        0.41     23.88 o
   6  13   9     1671.68     1690.19     61.72 o
   7  13   9       15.31       15.89     43.15 o
  -7  14   9      110.72      102.36     48.93 o
  -6  14   9       84.71       30.51     23.61 o
  -5  14   9       97.08       84.60     20.52 o
  -4  14   9      442.51      484.06     33.70 o
  -3  14   9        5.67       16.03     13.11 o
  -2  14   9     3548.60     3385.80     61.18 o
  -1  14   9      285.93      281.32     17.05 o
   0  14   9     5882.99     5844.88     80.19 o
   1  14   9     1037.72      935.01     25.22 o
   2  14   9     4253.12     4176.74     71.24 o
   3  14   9       91.81       72.86     18.97 o
   4  14   9      473.84      559.50     35.31 o
   5  14   9       21.56       30.11     21.65 o
   6  14   9      358.45      300.45     33.84 o
   7  14   9        0.34      -31.97     31.97 o
  -7  15   9      282.89      234.96     53.59 o
  -6  15   9       12.89       22.14     21.18 o
  -5  15   9     3642.73     3763.01     84.18 o
  -4  15   9       36.39       47.19     19.12 o
  -3  15   9     5945.98     5880.66    106.36 o
  -2  15   9       31.88       76.66     13.38 o
  -1  15   9     8142.34     7763.96    102.40 o
   0  15   9     2575.47     2599.10     45.74 o
   1  15   9     1255.54     1273.79     29.73 o
   2  15   9     2516.90     2539.10     60.79 o
   3  15   9       49.08       60.42     18.32 o
   4  15   9      949.35     1022.44     43.85 o
   5  15   9        0.01      -21.25     21.25 o
   6  15   9      432.53      492.37     40.64 o
   7  15   9        4.32        2.83     34.58 o
  -7  16   9      660.08      681.87     74.40 o
  -6  16   9      215.65      260.52     42.92 o
  -5  16   9      940.30     1009.97     43.83 o
  -4  16   9      407.37      477.48     30.90 o
  -3  16   9        8.10       -0.59     22.49 o
  -2  16   9        4.11       -7.66     12.33 o
  -1  16   9      120.48      116.81     14.52 o
   0  16   9      533.82      662.95     23.75 o
   1  16   9     1251.52     1155.58     32.60 o
   2  16   9     1418.21     1361.73     43.81 o
   3  16   9     1954.74     1916.86     54.91 o
   4  16   9      229.82      234.62     26.91 o
   5  16   9      342.36      401.43     39.15 o
   6  16   9       15.60        9.43     26.94 o
  -7  17   9      117.44      109.54     74.57 o
  -6  17   9       11.79       -9.05     26.58 o
  -5  17   9      156.75      155.34     27.99 o
  -4  17   9      154.34      122.13     21.81 o
  -3  17   9     1035.32     1053.91     40.13 o
  -2  17   9      158.18      202.65     24.81 o
  -1  17   9     1730.14     1713.99     51.45 o
   0  17   9       20.62       -0.15     11.39 o
   1  17   9     3659.90     3442.98     72.46 o
   2  17   9     2164.57     1941.48     53.44 o
   3  17   9     1930.21     1777.54     53.38 o
   4  17   9     1801.94     1737.67     56.75 o
   5  17   9      581.50      560.55     46.17 o
   6  17   9      583.43      638.30     47.10 o
  -7  18   9       14.69       -2.99     43.04 o
  -6  18   9      161.20      146.80     44.93 o
  -5  18   9       10.10      -14.40     20.04 o
  -4  18   9     1013.29     1044.13     42.46 o
  -3  18   9      700.25      788.85     37.05 o
  -2  18   9     1017.38      951.26     38.14 o
  -1  18   9     1920.54     1871.78     40.35 o
   0  18   9      469.29      556.87     23.52 o
   1  18   9     2484.41     2496.53     60.33 o
   2  18   9      394.61      391.48     29.54 o
   3  18   9      962.29      962.59     40.67 o
   4  18   9        5.70       -3.88     20.32 o
   5  18   9        9.71      -22.50     22.50 o
   6  18   9       31.63       77.85     29.49 o
  -6  19   9      367.91      424.31     44.49 o
  -5  19   9      706.67      670.26     43.63 o
  -4  19   9     2658.57     2707.18    120.24 o
  -3  19   9     1669.03     1807.82     53.27 o
  -2  19   9     7845.93     7798.46    133.60 o
  -1  19   9      357.66      379.42     21.08 o
   0  19   9     4770.10     4913.99     74.44 o
   1  19   9       43.76       36.25     17.21 o
   2  19   9     2035.56     2025.28     56.56 o
   3  19   9      545.15      476.50     33.99 o
   4  19   9      240.26      240.77     28.13 o
   5  19   9      207.86      245.43     44.33 o
   6  19   9       26.51        6.44     27.77 o
  -6  20   9     1246.61     1318.80     67.12 o
  -5  20   9        5.38      -21.06     21.06 o
  -4  20   9      522.82      648.67     41.12 o
  -3  20   9        1.99      -16.75     18.22 o
  -2  20   9       43.03        9.15     16.67 o
  -1  20   9        0.08        0.87     14.86 o
   0  20   9     2087.90     1987.89     47.36 o
   1  20   9        1.40        8.99     16.40 o
   2  20   9     1614.17     1622.10     63.90 o
   3  20   9       13.85       23.51     19.11 o
   4  20   9      868.75      997.28     49.78 o
   5  20   9      116.32      121.22     29.50 o
   6  20   9      168.04      222.01     36.31 o
  -6  21   9      221.23      248.57     41.68 o
  -5  21   9      118.59      117.25     26.73 o
  -4  21   9      244.07      211.72     40.95 o
  -3  21   9        8.43      -17.17     17.17 o
  -2  21   9      579.03      670.87     35.79 o
  -1  21   9       68.36       68.30     16.87 o
   0  21   9      502.01      504.48     27.79 o
   1  21   9     1887.24     1741.46     52.09 o
   2  21   9      339.38      314.88     28.92 o
   3  21   9     3836.08     3691.58     86.96 o
   4  21   9       48.14       40.94     24.33 o
   5  21   9     1104.14     1188.52     67.83 o
  -6  22   9       29.20       57.00     33.13 o
  -5  22   9       37.72       22.41     29.68 o
  -4  22   9       27.62       16.51     21.44 o
  -3  22   9      903.80      866.58     42.85 o
  -2  22   9      154.14      141.46     26.05 o
  -1  22   9     1684.68     1760.54     52.75 o
   0  22   9      109.79      114.46     25.20 o
   1  22   9      964.39     1008.79     42.01 o
   2  22   9     1516.14     1406.98     50.02 o
   3  22   9       36.03       -0.68     31.18 o
   4  22   9      170.53      135.31     31.68 o
   5  22   9       26.12       -0.01     26.40 o
  -5  23   9      304.50      344.14     55.09 o
  -4  23   9     2072.64     2123.95     64.22 o
  -3  23   9      612.56      723.07     53.74 o
  -2  23   9     4124.46     4299.72     92.03 o
  -1  23   9     1311.63     1371.05     55.10 o
   0  23   9     1754.52     1841.42     64.74 o
   1  23   9      535.41      465.90     32.97 o
   2  23   9      346.87      395.92     32.56 o
   3  23   9      130.90      107.12     25.61 o
   4  23   9       32.98        6.30     23.42 o
   5  23   9      106.44       65.48     29.94 o
  -5  24   9      254.14      353.43     46.17 o
  -4  24   9      322.82      341.65     33.24 o
  -3  24   9       19.39       29.71     21.68 o
  -2  24   9        0.20      -21.08     21.08 o
  -1  24   9      384.87      388.98     36.63 o
   0  24   9      479.96      503.28     40.30 o
   1  24   9      562.82      618.51     43.60 o
   2  24   9      257.23      310.74     31.15 o
   3  24   9      196.82      176.39     28.47 o
   4  24   9       38.13       44.52     26.14 o
   5  24   9       84.29       94.77     30.80 o
  -5  25   9      122.79       59.06     35.73 o
  -4  25   9       98.87       62.41     32.71 o
  -3  25   9      395.52      477.31     35.87 o
  -2  25   9       76.76       64.09     26.62 o
  -1  25   9       40.03       26.18     24.75 o
   0  25   9      545.16      571.59     43.56 o
   1  25   9       10.25        9.31     22.95 o
   2  25   9      603.58      609.24     39.03 o
   3  25   9       52.06       18.18     25.67 o
   4  25   9      431.79      355.60     37.50 o
  -4  26   9      106.15       34.40     29.43 o
  -3  26   9       84.35       50.07     29.72 o
  -2  26   9       43.69       28.64     27.25 o
  -1  26   9      391.61      431.87     52.97 o
   0  26   9      802.66      864.25     52.36 o
   1  26   9       56.18       42.53     26.33 o
   2  26   9       99.21      129.18     30.65 o
   3  26   9        5.30      -11.64     23.24 o
   4  26   9        2.01      -26.52     26.52 o
  -4  27   9       51.34       31.11     33.58 o
  -3  27   9     1800.56     2071.81    104.07 o
  -2  27   9        0.43       43.05     27.08 o
  -1  27   9     1332.40     1481.01     76.56 o
   0  27   9       25.67       27.75     28.65 o
   1  27   9     1281.80     1382.31     78.73 o
   2  27   9      141.65      105.85     32.87 o
   3  27   9      345.69      362.76     37.14 o
  -3  28   9      110.29       99.66     33.57 o
  -2  28   9        1.49      -18.40     27.99 o
  -1  28   9        0.29      -11.98     34.20 o
   0  28   9      334.31      360.82     77.44 o
   1  28   9      194.16      212.25     35.81 o
   2  28   9      149.66      108.10     39.26 o
   3  28   9      173.52      233.06     38.88 o
  -3  29   9        5.15      -30.89     30.89 o
  -2  29   9       35.57        9.61     31.31 o
  -1  29   9       37.11       30.96     37.47 o
   0  29   9       10.54       37.59     33.05 o
   1  29   9      130.82      103.91     44.68 o
   2  29   9      267.55      256.91     44.11 o
  -2  30   9      539.96      622.83     50.91 o
  -1  30   9      511.80      635.20     60.14 o
   0  30   9      208.84      233.14     49.01 o
   1  30   9      310.04      325.77     42.72 o
   0  31   9      506.06      587.87     96.72 o
  -8   0  10      365.37      469.65    121.38 o
  -6   0  10      619.70      741.36     45.90 o
  -4   0  10     3897.82     3473.75     83.74 o
  -2   0  10     3969.69     3773.86     99.82 o
   0   0  10     5541.53     5292.78     98.53 o
   2   0  10     3390.14     3458.12    115.99 o
   4   0  10      215.13      336.83     38.70 o
   6   0  10       33.15       29.40     29.25 o
  -8   1  10      150.15      136.61     26.45 o
  -7   1  10       94.80       78.51     22.62 o
  -6   1  10     2436.15     2342.42     52.38 o
  -5   1  10        7.57       17.70     13.85 o
  -4   1  10     3632.30     3565.13     66.60 o
  -3   1  10      205.91      178.37     12.90 o
  -2   1  10     4813.17     4951.40     73.47 o
  -1   1  10    11498.03    12237.18    142.07 o
   0   1  10     3487.19     3126.26     46.44 o
   1   1  10    15434.02    15760.05    180.95 o
   2   1  10      118.12       81.68     10.31 o
   3   1  10    15200.29    14927.23    176.34 o
   4   1  10       87.83       62.16     18.35 o
   5   1  10     2115.81     2237.63     62.13 o
   6   1  10       84.14       40.04     21.55 o
   7   1  10      120.85      130.01     29.75 o
  -8   2  10        3.20      -16.25     24.34 o
  -7   2  10      255.21      222.41     26.69 o
  -6   2  10      215.10      170.98     22.55 o
  -5   2  10     2459.85     2302.90     54.19 o
  -4   2  10     2569.89     2477.46     53.48 o
  -3   2  10    11911.18    11675.27    141.14 o
  -2   2  10     1361.52     1304.39     27.04 o
  -1   2  10     5916.64     5695.53     73.01 o
   0   2  10     3863.97     4284.87     64.67 o
   1   2  10     2067.71     1967.34     34.91 o
   2   2  10        0.56        8.23      8.26 o
   3   2  10      297.18      292.48     24.49 o
   4   2  10      555.91      564.09     31.35 o
   5   2  10     2779.73     2580.23     67.49 o
   6   2  10      501.82      531.60     36.83 o
   7   2  10      980.61     1140.08     63.28 o
  -8   3  10      337.84      298.27     35.69 o
  -7   3  10      438.37      423.26     31.74 o
  -6   3  10     1102.36     1129.66     41.23 o
  -5   3  10     2265.04     2108.12     51.96 o
  -4   3  10     2821.66     2884.11     61.24 o
  -3   3  10     8744.36     8792.67    111.22 o
  -2   3  10      418.54      382.08     16.07 o
  -1   3  10    10885.81    10921.46    142.75 o
   0   3  10     2061.93     2278.07     37.35 o
   1   3  10    13637.92    13874.62    161.20 o
   2   3  10     3798.21     3954.20     63.27 o
   3   3  10     5555.27     5378.37     85.52 o
   4   3  10      759.61      880.85     32.66 o
   5   3  10     1935.27     1748.84     54.48 o
   6   3  10        3.24      -20.28     20.28 o
   7   3  10      286.82      246.81     38.19 o
  -8   4  10      539.50      606.91     43.78 o
  -7   4  10      865.46      980.81     61.16 o
  -6   4  10      263.80      264.08     25.67 o
  -5   4  10       23.54       12.92     16.36 o
  -4   4  10      985.84      971.88     27.72 o
  -3   4  10      687.88      719.26     22.95 o
  -2   4  10      237.73      229.60     23.32 o
  -1   4  10     8487.83     8404.24     94.29 o
   0   4  10      781.91      728.28     20.68 o
   1   4  10     6026.67     6043.57     78.96 o
   2   4  10       10.07        4.40      8.82 o
   3   4  10     1007.79     1070.31     32.11 o
   4   4  10        3.91        0.00     14.36 o
   5   4  10        9.00       11.72     19.83 o
   6   4  10       44.31       36.59     23.67 o
   7   4  10       34.62       49.52     32.31 o
  -8   5  10      193.22      207.18     33.50 o
  -7   5  10      994.91     1163.15     81.36 o
  -6   5  10      472.21      512.43     31.51 o
  -5   5  10     5701.31     5483.27    140.39 o
  -4   5  10     2722.95     2648.29     56.96 o
  -3   5  10     3779.62     3838.59     64.47 o
  -2   5  10     8439.28     8079.75    102.06 o
  -1   5  10      278.30      231.83     10.97 o
   0   5  10    15976.76    16400.22    187.17 o
   1   5  10     3038.03     3167.21     48.37 o
   2   5  10    17889.10    18332.30    209.91 o
   3   5  10      309.35      304.37     20.28 o
   4   5  10     2818.12     2746.38     57.51 o
   5   5  10      664.45      815.44     43.65 o
   6   5  10     1139.74     1150.93     60.12 o
   7   5  10       26.09      -11.41     31.57 o
  -8   6  10      321.85      304.76     38.03 o
  -7   6  10        0.39      -12.42     22.25 o
  -6   6  10     1053.40      995.01     51.51 o
  -5   6  10       47.05       29.37     18.93 o
  -4   6  10     5182.45     5056.12     82.28 o
  -3   6  10      268.77      281.47     31.34 o
  -2   6  10    14001.33    13474.96    194.91 o
  -1   6  10     1368.46     1571.75     26.96 o
   0   6  10     6245.23     6257.60     80.20 o
   1   6  10      347.21      331.88     15.29 o
   2   6  10       84.68       89.74     11.05 o
   3   6  10      320.52      333.61     23.28 o
   4   6  10     2166.98     2102.36     49.47 o
   5   6  10        1.18      -11.39     18.41 o
   6   6  10     1820.57     1820.83     70.93 o
   7   6  10       75.96       34.19     31.20 o
  -8   7  10        6.50      -31.05     31.05 o
  -7   7  10      846.73      899.73     47.39 o
  -6   7  10       91.01       50.40     21.29 o
  -5   7  10     3795.84     3846.75     83.17 o
  -4   7  10        0.91      -10.49     12.03 o
  -3   7  10     8117.77     7967.07    113.99 o
  -2   7  10     3402.25     3459.09     59.02 o
  -1   7  10      362.66      257.74     12.27 o
   0   7  10     8580.12     8563.23     96.67 o
   1   7  10      353.76      352.63     15.80 o
   2   7  10    11332.07    11220.31    135.21 o
   3   7  10       30.17       13.77     12.27 o
   4   7  10     2603.83     2512.43     54.22 o
   5   7  10       33.99        1.15     17.63 o
   6   7  10      837.68      889.95     55.09 o
   7   7  10       65.42       -2.04     28.81 o
  -8   8  10       43.23       77.11     37.65 o
  -7   8  10      283.77      282.56     55.87 o
  -6   8  10       65.42       54.51     26.01 o
  -5   8  10      391.42      453.88     30.99 o
  -4   8  10       82.36       46.65     17.81 o
  -3   8  10     1375.70     1378.44     38.22 o
  -2   8  10       24.73       15.19     10.36 o
  -1   8  10     7077.95     6471.44     83.72 o
   0   8  10      526.14      494.88     16.92 o
   1   8  10     1753.93     1582.68     31.34 o
   2   8  10       58.29       41.93     12.25 o
   3   8  10      117.11       42.97     13.98 o
   4   8  10        8.70       11.59     15.20 o
   5   8  10       68.10       17.73     19.56 o
   6   8  10       60.79        9.90     26.72 o
   7   8  10       21.16        2.37     31.31 o
  -8   9  10       21.46        1.10     35.72 o
  -7   9  10       76.09       40.16     38.81 o
  -6   9  10      559.89      538.31     51.81 o
  -5   9  10      548.40      615.23     29.45 o
  -4   9  10      404.16      434.59     23.82 o
  -3   9  10      390.55      395.72     27.85 o
  -2   9  10      895.11      858.07     26.94 o
  -1   9  10     4376.80     4355.81     62.51 o
   0   9  10     5016.97     4981.17     62.88 o
   1   9  10     3956.71     3912.57     59.12 o
   2   9  10     6110.29     5969.64     91.12 o
   3   9  10     1552.92     1377.57     37.66 o
   4   9  10     5006.30     4977.33     86.18 o
   5   9  10     1042.37     1027.33     45.59 o
   6   9  10      108.84       80.71     30.42 o
   7   9  10      422.67      483.07     60.42 o
  -8  10  10       16.04      -62.30     62.30 o
  -7  10  10       10.01       43.42     35.03 o
  -6  10  10      526.50      387.83     39.84 o
  -5  10  10      810.05      812.02     37.05 o
  -4  10  10     2345.44     2226.81     49.59 o
  -3  10  10     2339.25     2267.05     47.49 o
  -2  10  10     4109.59     4198.03     69.44 o
  -1  10  10     5603.99     5646.26     76.43 o
   0  10  10     1136.49     1121.24     26.30 o
   1  10  10     1046.11      977.66     22.37 o
   2  10  10        0.03       -0.10     11.85 o
   3  10  10       96.26       78.18     15.47 o
   4  10  10      829.78      870.94     45.34 o
   5  10  10      404.21      352.78     37.50 o
   6  10  10      234.98      257.40     38.89 o
   7  10  10      434.61      433.30     48.79 o
  -7  11  10      784.90      962.55     58.89 o
  -6  11  10     1367.21     1371.76     59.86 o
  -5  11  10     2094.17     1985.89     55.37 o
  -4  11  10     3847.69     3957.70     71.44 o
  -3  11  10     1085.03     1097.57     34.92 o
  -2  11  10     2848.29     2787.55     52.93 o
  -1  11  10      845.81      846.12     23.77 o
   0  11  10     3856.35     3643.92     55.23 o
   1  11  10      859.11      784.97     20.61 o
   2  11  10      416.35      439.39     35.33 o
   3  11  10     3241.93     3196.25     61.23 o
   4  11  10     1038.17      928.54     40.32 o
   5  11  10      344.39      402.11     33.11 o
   6  11  10       71.51       11.90     39.46 o
   7  11  10       27.89      -21.02     33.02 o
  -7  12  10      253.02      294.82     38.83 o
  -6  12  10      137.91      173.52     31.89 o
  -5  12  10       65.84       78.70     32.99 o
  -4  12  10      199.21      186.30     19.30 o
  -3  12  10      830.66      742.73     33.86 o
  -2  12  10     2755.62     2718.99     52.94 o
  -1  12  10      125.71      129.09     13.08 o
   0  12  10     1279.59     1168.21     27.82 o
   1  12  10       52.78       50.38     11.82 o
   2  12  10     1795.42     1753.81     40.69 o
   3  12  10     1134.32     1146.84     47.81 o
   4  12  10       26.49        2.39     18.21 o
   5  12  10      139.23      113.99     29.72 o
   6  12  10       35.48       92.09     32.08 o
   7  12  10       89.91      131.07     37.27 o
  -7  13  10      158.61      246.62     51.26 o
  -6  13  10      546.03      629.38     51.03 o
  -5  13  10       92.69       82.08     21.70 o
  -4  13  10      488.12      590.03     49.94 o
  -3  13  10     3392.14     3247.45     61.54 o
  -2  13  10      393.09      445.84     29.14 o
  -1  13  10     5168.92     5376.67     76.14 o
   0  13  10        1.30       16.04     12.21 o
   1  13  10    13342.70    13474.19    178.62 o
   2  13  10     1055.59      882.65     29.31 o
   3  13  10     5304.95     5008.27     98.35 o
   4  13  10      199.45      182.99     24.36 o
   5  13  10     2741.65     2833.73    131.80 o
   6  13  10       85.55      163.21     42.09 o
   7  13  10       73.61       63.13     38.32 o
  -7  14  10      248.42      219.81     52.72 o
  -6  14  10        3.15       40.27     26.98 o
  -5  14  10     1174.13     1053.98     43.77 o
  -4  14  10       15.95       40.49     20.93 o
  -3  14  10     4536.07     4369.99     75.83 o
  -2  14  10      430.35      476.46     24.50 o
  -1  14  10     6177.45     6535.99     89.39 o
   0  14  10       23.21       37.00     11.74 o
   1  14  10      380.45      457.65     20.08 o
   2  14  10      800.88      743.99     27.97 o
   3  14  10     1583.21     1431.43     47.19 o
   4  14  10        4.70       -9.76     21.84 o
   5  14  10     1182.75     1222.64     63.96 o
   6  14  10       83.41       56.17     32.44 o
   7  14  10      605.83      654.29     67.73 o
  -7  15  10       11.36      -18.25     43.88 o
  -6  15  10     1430.74     1470.93    105.62 o
  -5  15  10      305.10      316.95     29.51 o
  -4  15  10     4144.57     4467.19     91.82 o
  -3  15  10     2267.35     2260.77     57.58 o
  -2  15  10     4385.73     4176.83    147.91 o
  -1  15  10     5781.00     5666.18     86.47 o
   0  15  10      629.03      672.34     27.18 o
   1  15  10     4684.24     4531.31     95.15 o
   2  15  10       71.29       66.01     17.43 o
   3  15  10     2356.45     2125.29     58.97 o
   4  15  10        3.87      -18.01     18.01 o
   5  15  10      565.69      630.39     41.88 o
   6  15  10      170.40      146.48     30.38 o
  -7  16  10      195.17      256.16     55.45 o
  -6  16  10      434.30      463.10     47.99 o
  -5  16  10      167.86      182.46     26.69 o
  -4  16  10        2.76      -14.37     18.10 o
  -3  16  10     2182.17     2115.05     55.64 o
  -2  16  10      430.50      390.95     31.57 o
  -1  16  10     1891.04     1755.75     41.19 o
   0  16  10     2113.16     2116.79     41.73 o
   1  16  10      565.77      575.62     31.36 o
   2  16  10      229.83      300.09     25.92 o
   3  16  10      233.60      264.09     26.03 o
   4  16  10      184.53      232.32     27.62 o
   5  16  10       63.86       -1.01     23.07 o
   6  16  10       19.28       34.67     27.60 o
  -7  17  10      178.33      134.12     51.55 o
  -6  17  10       57.01       53.43     29.27 o
  -5  17  10      125.32      162.74     25.21 o
  -4  17  10      763.92      786.49     39.09 o
  -3  17  10       29.44       30.27     18.75 o
  -2  17  10     1477.76     1314.55     63.82 o
  -1  17  10     2545.35     2400.28     46.47 o
   0  17  10     1374.51     1385.46     33.49 o
   1  17  10     2667.15     2382.32     58.72 o
   2  17  10     3129.37     3057.18     74.34 o
   3  17  10     2980.51     2898.04     83.94 o
   4  17  10     1242.69     1162.98     48.23 o
   5  17  10      277.01      255.17     32.58 o
   6  17  10      153.03       75.48     31.76 o
  -6  18  10       34.41       49.49     40.67 o
  -5  18  10      248.29      261.08     32.10 o
  -4  18  10     1365.24     1352.86     47.88 o
  -3  18  10      301.16      306.12     27.74 o
  -2  18  10     3660.85     3539.65    108.62 o
  -1  18  10      292.48      267.79     30.20 o
   0  18  10     4149.98     4231.05     67.14 o
   1  18  10        2.27        8.65     17.32 o
   2  18  10       13.58       14.83     16.91 o
   3  18  10      157.13      154.41     24.09 o
   4  18  10      163.92      110.18     28.88 o
   5  18  10      382.69      414.26     37.33 o
   6  18  10      153.38       88.80     30.79 o
  -6  19  10      401.96      434.70     45.63 o
  -5  19  10     1290.64     1416.21     64.95 o
  -4  19  10      302.67      345.41     30.52 o
  -3  19  10     3018.85     3005.76    128.67 o
  -2  19  10       24.22        1.88     16.81 o
  -1  19  10     2367.96     2371.61     52.52 o
   0  19  10      796.13      803.37     28.30 o
   1  19  10      723.73      745.31     36.23 o
   2  19  10      633.69      692.73     36.84 o
   3  19  10       76.11       75.12     25.35 o
   4  19  10      152.13       85.47     25.23 o
   5  19  10      219.02      167.74     30.52 o
   6  19  10       41.36       54.46     33.93 o
  -6  20  10        7.10      -12.55     30.11 o
  -5  20  10       23.60       17.91     23.06 o
  -4  20  10       66.74       72.19     22.90 o
  -3  20  10      229.00      165.79     24.60 o
  -2  20  10        8.71       -7.59     18.00 o
  -1  20  10      949.68      984.70     38.46 o
   0  20  10       58.65       47.24     15.86 o
   1  20  10      552.98      557.53     33.37 o
   2  20  10        8.32      -18.00     18.00 o
   3  20  10       47.57       88.23     23.08 o
   4  20  10        1.36        6.65     21.79 o
   5  20  10        1.10       22.55     26.91 o
  -6  21  10        2.49      -23.97     31.66 o
  -5  21  10      121.70      136.53     27.09 o
  -4  21  10       82.99       61.57     23.90 o
  -3  21  10      217.20      237.68     27.56 o
  -2  21  10      915.31      914.87     41.99 o
  -1  21  10       82.40       87.64     20.49 o
   0  21  10     3119.73     3088.94     71.59 o
   1  21  10        0.31       26.49     19.37 o
   2  21  10     2437.99     2392.32     64.62 o
   3  21  10       42.43       34.47     22.28 o
   4  21  10     1337.08     1304.19     70.88 o
   5  21  10       52.84       41.73     26.94 o
  -5  22  10        1.61       -0.74     23.14 o
  -4  22  10     1408.07     1320.48     53.77 o
  -3  22  10       26.06       54.33     21.34 o
  -2  22  10     1320.26     1319.87     47.54 o
  -1  22  10     1276.67     1211.71     56.34 o
   0  22  10      468.58      479.92     55.25 o
   1  22  10      173.97      171.18     24.41 o
   2  22  10        1.15      -16.55     17.84 o
   3  22  10        5.72       12.07     20.84 o
   4  22  10      213.98      221.59     39.74 o
   5  22  10       40.14       -7.86     28.08 o
  -5  23  10     1067.54     1261.41     67.06 o
  -4  23  10      603.94      629.98     41.47 o
  -3  23  10      743.95      881.00     43.91 o
  -2  23  10      957.39     1003.86     43.98 o
  -1  23  10      298.56      404.14     61.59 o
   0  23  10     1144.31     1026.48     49.91 o
   1  23  10        8.19      -16.12     18.89 o
   2  23  10      805.61      885.31     43.86 o
   3  23  10       55.83       34.49     23.85 o
   4  23  10      547.86      530.27     75.79 o
   5  23  10        0.01        5.19     27.07 o
  -5  24  10       48.94       36.47     47.19 o
  -4  24  10       35.23       29.62     23.42 o
  -3  24  10        0.42      -21.99     21.99 o
  -2  24  10      172.64      227.08     32.96 o
  -1  24  10       10.94       -0.73     22.35 o
   0  24  10      497.43      614.05     53.62 o
   1  24  10       76.62       56.43     24.38 o
   2  24  10       41.39       52.79     28.62 o
   3  24  10       32.53       19.96     23.50 o
   4  24  10        9.37      -24.01     24.01 o
  -5  25  10        2.29      -36.85     36.85 o
  -4  25  10       22.61       57.83     26.50 o
  -3  25  10       46.12       37.71     22.95 o
  -2  25  10      103.23       69.64     39.16 o
  -1  25  10     1202.15     1241.08     74.80 o
   0  25  10      571.88      676.73     60.18 o
   1  25  10     1129.58     1138.04     56.62 o
   2  25  10      986.43     1095.61     50.72 o
   3  25  10     1881.27     1802.93     61.85 o
   4  25  10      248.91      264.47     36.17 o
  -4  26  10        9.24      -13.67     27.15 o
  -3  26  10     1316.88     1353.44     69.09 o
  -2  26  10        4.17      -17.05     24.68 o
  -1  26  10      879.45     1025.58     69.00 o
   0  26  10      224.00      250.92     44.41 o
   1  26  10      453.13      535.21     44.83 o
   2  26  10        8.06        4.64     26.11 o
   3  26  10       28.80      -11.98     24.68 o
   4  26  10      120.06       95.69     38.46 o
  -4  27  10      783.91     1010.02     53.91 o
  -3  27  10        3.82        6.81     29.38 o
  -2  27  10      557.26      685.00     48.86 o
  -1  27  10      100.79       44.41     93.33 o
   0  27  10      226.09      288.17     45.23 o
   1  27  10      359.80      443.69     41.26 o
   2  27  10       46.09        7.98     29.91 o
   3  27  10       28.40       -0.22     27.28 o
  -3  28  10       47.36       -3.17     50.39 o
  -2  28  10      242.03      288.50     38.80 o
  -1  28  10      128.29      212.99     51.80 o
   0  28  10       31.95       -3.50     33.05 o
   1  28  10        3.79      -19.85     28.83 o
   2  28  10       49.68       41.68     30.52 o
  -2  29  10        2.00        0.37     34.24 o
  -1  29  10      405.58      460.13     54.51 o
   0  29  10        7.39       17.72     33.01 o
   1  29  10     1690.79     1749.19    113.70 o
   2  29  10       33.29       28.34     31.08 o
  -1  30  10       58.88       -8.34     35.08 o
   0  30  10       88.33       67.74     42.15 o
   1  30  10        1.79       34.70     42.33 o
  -7   0  11        3.95      -27.02     31.31 o
  -5   0  11       47.91       21.21     19.76 o
  -3   0  11     3953.49     3828.69    107.81 o
  -1   0  11      205.29       93.86     13.27 o
   1   0  11        7.56        1.18     11.85 o
   3   0  11       74.24       85.40     17.56 o
   5   0  11       31.10       27.28     30.69 o
   7   0  11      140.33      131.50     91.73 o
  -8   1  11       25.07      -23.26     27.48 o
  -7   1  11     1028.08     1093.22     46.86 o
  -6   1  11        7.05      -12.95     17.62 o
  -5   1  11     1379.34     1326.77     54.30 o
  -4   1  11     2444.59     2250.71     51.42 o
  -3   1  11     5550.81     5312.52     85.22 o
  -2   1  11     9640.16     9823.34    131.90 o
  -1   1  11       12.94       19.13     13.43 o
   0   1  11    18864.50    19379.21    219.09 o
   1   1  11     2423.18     2415.86     43.97 o
   2   1  11     6281.11     6311.15     84.47 o
   3   1  11     2123.30     2018.43     39.39 o
   4   1  11      430.28      532.01     32.26 o
   5   1  11     1373.85     1231.64     59.76 o
   6   1  11        6.93        5.55     22.13 o
   7   1  11      242.12      165.00     30.61 o
  -8   2  11      425.42      371.02     38.79 o
  -7   2  11      179.15      122.40     25.24 o
  -6   2  11     2570.71     2514.83     61.93 o
  -5   2  11      337.56      363.58     26.08 o
  -4   2  11     6469.07     6434.85    102.45 o
  -3   2  11      452.66      452.52     25.11 o
  -2   2  11     4580.13     4799.33     73.60 o
  -1   2  11     2795.37     2903.61     44.01 o
   0   2  11        0.96       -5.07      7.95 o
   1   2  11      331.66      356.12     16.41 o
   2   2  11     6383.95     6438.86     85.84 o
   3   2  11     1231.75     1237.56     39.43 o
   4   2  11     2661.93     2802.88     68.16 o
   5   2  11      509.99      583.21     36.74 o
   6   2  11     1354.15     1548.52     77.02 o
   7   2  11      213.29      195.71     37.89 o
  -8   3  11      144.77      163.62     33.04 o
  -7   3  11      410.82      427.25     32.93 o
  -6   3  11      850.26      938.89     40.04 o
  -5   3  11      761.20      778.93     34.82 o
  -4   3  11     2484.55     2402.22     53.62 o
  -3   3  11     1245.91     1291.08     30.02 o
  -2   3  11     7633.10     7492.78     96.36 o
  -1   3  11     3014.11     2908.42     50.03 o
   0   3  11     9896.14    10079.12    121.96 o
   1   3  11     3974.69     3872.51     57.00 o
   2   3  11     4201.52     4277.71     62.69 o
   3   3  11     1400.16     1478.95     41.08 o
   4   3  11     2844.01     2647.52     65.64 o
   5   3  11        9.09      -11.17     18.24 o
   6   3  11      429.52      385.01     35.15 o
   7   3  11      243.45      161.94     37.60 o
  -8   4  11       18.76       14.95     27.82 o
  -7   4  11       27.40       16.56     21.77 o
  -6   4  11       18.36       -1.78     17.90 o
  -5   4  11      743.57      719.93     34.02 o
  -4   4  11      851.59      880.19     33.11 o
  -3   4  11      812.97      780.12     24.26 o
  -2   4  11      946.68      962.23     25.20 o
  -1   4  11     1020.82     1073.16     23.16 o
   0   4  11      443.01      530.04     18.12 o
   1   4  11       19.27       11.64      8.72 o
   2   4  11     2442.91     2462.48     42.95 o
   3   4  11       93.96      113.98     15.79 o
   4   4  11      673.60      650.14     30.11 o
   5   4  11        1.29      -18.35     18.35 o
   6   4  11        0.36      -17.27     21.54 o
   7   4  11       23.18       26.91     31.71 o
  -8   5  11      172.41      172.94     32.88 o
  -7   5  11        7.32      -18.48     22.99 o
  -6   5  11      126.52      161.66     24.50 o
  -5   5  11     1114.14     1113.30     39.34 o
  -4   5  11      350.07      312.08     23.23 o
  -3   5  11     2211.14     2119.33     44.25 o
  -2   5  11     2624.88     2747.52     46.55 o
  -1   5  11    13460.89    13510.52    157.44 o
   0   5  11     1861.45     1857.60     51.56 o
   1   5  11     4701.19     4633.23     65.33 o
   2   5  11     2524.73     2450.99     49.38 o
   3   5  11     3418.89     3250.58     61.55 o
   4   5  11      189.74      129.58     18.58 o
   5   5  11      621.96      619.85     38.19 o
   6   5  11      401.24      271.43     36.70 o
   7   5  11        2.32      -17.86     31.12 o
  -8   6  11       18.46      -18.15     27.15 o
  -7   6  11      981.99     1075.12     52.53 o
  -6   6  11       49.64       47.28     19.38 o
  -5   6  11     4911.38     4975.08     90.10 o
  -4   6  11        0.63      -13.22     13.22 o
  -3   6  11     8707.79     8750.22    123.38 o
  -2   6  11      174.77      173.93     14.29 o
  -1   6  11      256.68      227.26     12.05 o
   0   6  11     1471.00     1543.41     30.62 o
   1   6  11      974.18     1025.43     25.58 o
   2   6  11       35.32       28.72     11.44 o
   3   6  11     5987.68     6185.31    139.15 o
   4   6  11      765.00      793.56     33.51 o
   5   6  11     3163.83     3350.05     79.93 o
   6   6  11       52.46       83.36     29.44 o
   7   6  11      262.34      407.74     67.47 o
  -8   7  11      934.45      960.92     53.88 o
  -7   7  11        0.18       -7.19     23.99 o
  -6   7  11     2338.89     2416.32     61.53 o
  -5   7  11      706.22      752.22     38.80 o
  -4   7  11     1400.55     1471.67     38.93 o
  -3   7  11     4454.01     4244.08     71.44 o
  -2   7  11     2264.06     2133.80     61.66 o
  -1   7  11     5849.51     5951.76     80.06 o
   0   7  11      879.17      828.36     28.45 o
   1   7  11     7040.09     7221.74    125.66 o
   2   7  11      210.41      207.05     16.99 o
   3   7  11     1890.31     1790.98     43.70 o
   4   7  11      248.83      171.75     20.40 o
   5   7  11      262.74      327.70     31.38 o
   6   7  11      672.96      540.59     45.76 o
   7   7  11        4.44      -29.73     30.09 o
  -8   8  11       20.92       12.53     35.71 o
  -7   8  11       24.50        0.21     24.71 o
  -6   8  11      245.60      179.56     32.03 o
  -5   8  11      201.59      154.26     22.72 o
  -4   8  11     1970.61     1885.62     61.49 o
  -3   8  11     1157.06     1114.99     32.05 o
  -2   8  11     3651.35     3446.11     60.75 o
  -1   8  11        0.34       -1.32      8.17 o
   0   8  11     1129.68     1040.43     23.88 o
   1   8  11       37.23       42.48     10.92 o
   2   8  11       98.94       93.25     14.58 o
   3   8  11        8.19        7.69     13.24 o
   4   8  11        0.49      -14.07     14.07 o
   5   8  11       46.93       10.38     24.68 o
   6   8  11      119.17      103.47     31.04 o
   7   8  11       23.22        4.98     30.72 o
  -8   9  11      498.85      449.85     90.06 o
  -7   9  11        3.43      -23.22     31.07 o
  -6   9  11     1010.47     1083.32     61.40 o
  -5   9  11      183.27       92.52     31.10 o
  -4   9  11     4194.91     3987.06     72.09 o
  -3   9  11     4310.73     4198.83     72.04 o
  -2   9  11     4159.52     4051.48     68.39 o
  -1   9  11    10685.29    10637.89    141.69 o
   0   9  11     2790.92     2780.69     41.89 o
   1   9  11    13574.09    13227.76    157.38 o
   2   9  11     4107.92     4013.45     69.02 o
   3   9  11     3621.37     3580.57     66.44 o
   4   9  11      482.72      464.47     31.66 o
   5   9  11       32.06       25.42     25.58 o
   6   9  11      187.57      139.16     33.97 o
   7   9  11        1.89      -38.30     41.55 o
  -7  10  11      841.69      916.83     59.61 o
  -6  10  11      745.99      774.70     50.20 o
  -5  10  11     1695.51     1681.68     63.22 o
  -4  10  11     1718.78     1733.13     47.08 o
  -3  10  11     1314.13     1395.83     37.30 o
  -2  10  11      927.61      927.08     32.96 o
  -1  10  11       97.42       75.63     11.68 o
   0  10  11     1146.92     1210.35     28.47 o
   1  10  11     1736.99     1632.34     33.60 o
   2  10  11     2831.57     2761.68     54.18 o
   3  10  11     2820.84     2684.34     55.77 o
   4  10  11     1492.61     1437.10     72.88 o
   5  10  11     2240.29     2390.14    110.33 o
   6  10  11      618.78      762.81     56.05 o
   7  10  11      908.68     1176.37     71.73 o
  -7  11  11      637.08      703.80     70.81 o
  -6  11  11       72.74      114.77     27.94 o
  -5  11  11     2100.06     2101.82     71.95 o
  -4  11  11        9.40        7.83     14.31 o
  -3  11  11     2419.36     2351.19     50.13 o
  -2  11  11     6609.88     6281.52    107.02 o
  -1  11  11     4482.19     4430.93     65.08 o
   0  11  11    13169.71    13211.42    156.87 o
   1  11  11     2283.97     2396.95     38.44 o
   2  11  11      475.09      541.40     24.74 o
   3  11  11     1100.49     1122.92     35.44 o
   4  11  11      119.38       73.26     21.12 o
   5  11  11      474.14      423.83     34.63 o
   6  11  11       18.84       -8.94     27.68 o
   7  11  11      136.10       39.81     36.71 o
  -7  12  11       30.30       -4.04     30.21 o
  -6  12  11       19.07      -19.19     24.59 o
  -5  12  11      147.30      132.56     28.35 o
  -4  12  11       34.58       31.16     14.81 o
  -3  12  11      971.64      960.95     31.92 o
  -2  12  11      457.34      487.05     24.44 o
  -1  12  11      901.94      884.52     25.49 o
   0  12  11        0.09       16.05     10.99 o
   1  12  11        0.47       -8.58     11.83 o
   2  12  11       68.07       69.68     14.92 o
   3  12  11      227.93      178.55     22.74 o
   4  12  11        1.11      -15.78     18.68 o
   5  12  11       17.65       -6.93     20.51 o
   6  12  11        7.62      -20.56     31.21 o
   7  12  11       83.35       72.59     36.85 o
  -7  13  11       80.58       59.51     32.19 o
  -6  13  11       77.52      120.01     34.15 o
  -5  13  11      122.36      139.29     28.81 o
  -4  13  11     1588.88     1582.03     48.95 o
  -3  13  11       90.84       83.44     22.93 o
  -2  13  11     8914.33     8271.51    165.35 o
  -1  13  11     1508.55     1334.67     42.35 o
   0  13  11    12729.84    12783.37    154.79 o
   1  13  11      301.13      282.46     19.54 o
   2  13  11     7562.79     7365.59    110.93 o
   3  13  11       57.52       16.81     17.62 o
   4  13  11     1257.59     1202.67     47.09 o
   5  13  11       87.38       63.29     24.89 o
   6  13  11       93.56       68.08     31.76 o
  -7  14  11        0.87      -35.33     42.93 o
  -6  14  11     1995.95     2052.76     76.30 o
  -5  14  11       51.23       65.95     21.77 o
  -4  14  11     3533.32     3356.74     75.84 o
  -3  14  11       95.97      116.55     21.13 o
  -2  14  11     2381.48     2401.63     62.94 o
  -1  14  11      694.82      683.86     27.76 o
   0  14  11      206.29      196.90     16.17 o
   1  14  11       49.81       74.02     14.81 o
   2  14  11      736.12      779.19     35.41 o
   3  14  11       56.10       50.79     18.36 o
   4  14  11     2148.93     2130.61     62.58 o
   5  14  11       47.30       44.58     24.21 o
   6  14  11      325.06      453.32     49.05 o
  -7  15  11      493.94      685.38     75.88 o
  -6  15  11       36.09       41.84     27.80 o
  -5  15  11     1007.46     1100.80     51.51 o
  -4  15  11      603.11      582.82     34.83 o
  -3  15  11       68.38       50.47     18.21 o
  -2  15  11     1656.08     1590.68     55.44 o
  -1  15  11      480.42      460.15     24.66 o
   0  15  11      574.04      655.78     24.44 o
   1  15  11      136.41      132.56     22.63 o
   2  15  11     2004.38     1942.80     53.62 o
   3  15  11       55.49       14.48     17.88 o
   4  15  11      581.70      599.61     38.06 o
   5  15  11      123.33       27.24     23.81 o
   6  15  11       34.72        0.15     43.18 o
  -7  16  11       12.39       30.73     47.11 o
  -6  16  11      141.65      137.85     33.63 o
  -5  16  11      302.40      309.18     30.05 o
  -4  16  11      107.44      146.45     24.07 o
  -3  16  11      251.95      315.90     27.14 o
  -2  16  11        5.68       -3.70     13.94 o
  -1  16  11      421.82      400.59     23.84 o
   0  16  11       37.36       52.89     14.62 o
   1  16  11        0.06       -0.67     13.02 o
   2  16  11      891.77      820.60     37.36 o
   3  16  11       75.65       43.16     21.10 o
   4  16  11      337.59      335.50     32.10 o
   5  16  11        9.40      -23.74     23.74 o
   6  16  11      206.89      207.74     40.00 o
  -6  17  11       58.36       18.65     29.12 o
  -5  17  11      421.69      464.30     34.55 o
  -4  17  11      665.07      671.61     38.33 o
  -3  17  11     1077.71     1185.84     44.26 o
  -2  17  11     2390.21     2298.45     69.44 o
  -1  17  11     4016.66     4142.80     96.43 o
   0  17  11     3974.08     4070.29     65.20 o
   1  17  11     2744.44     2721.02     64.35 o
   2  17  11     1272.06     1321.18     45.27 o
   3  17  11     1511.42     1456.20     57.93 o
   4  17  11      348.56      426.20     34.53 o
   5  17  11      271.60      262.65     33.45 o
   6  17  11        0.09      -28.54     28.54 o
  -6  18  11      111.80      105.89     37.45 o
  -5  18  11      983.91     1096.63     49.12 o
  -4  18  11      839.12      898.42     42.90 o
  -3  18  11     2096.30     2119.33     59.26 o
  -2  18  11       31.17       29.66     17.44 o
  -1  18  11       26.79       18.01     15.30 o
   0  18  11      288.34      231.73     18.63 o
   1  18  11      291.33      303.30     25.75 o
   2  18  11      860.72      900.64     40.39 o
   3  18  11     1129.94     1115.42     44.53 o
   4  18  11      628.80      707.78     42.28 o
   5  18  11     1259.49     1326.77     56.34 o
   6  18  11      285.14      311.55     39.86 o
  -6  19  11     1212.27     1559.70    154.14 o
  -5  19  11       85.27       65.49     28.42 o
  -4  19  11     1689.61     1819.93     57.34 o
  -3  19  11       71.15       44.56     19.67 o
  -2  19  11      564.72      618.37     44.25 o
  -1  19  11      493.22      542.52     27.98 o
   0  19  11      345.46      354.90     23.88 o
   1  19  11      655.69      662.18     34.94 o
   2  19  11      560.70      530.88     51.13 o
   3  19  11      317.73      357.85     30.49 o
   4  19  11      437.27      407.39     38.92 o
   5  19  11       65.62       49.46     27.10 o
  -6  20  11       93.42       18.84     60.12 o
  -5  20  11      171.46      175.87     34.38 o
  -4  20  11      417.68      430.55     33.82 o
  -3  20  11       57.08       70.03     21.24 o
  -2  20  11      185.81      167.57     24.08 o
  -1  20  11       25.99       23.22     18.08 o
   0  20  11        0.27      -16.10     16.10 o
   1  20  11       30.08       21.32     18.87 o
   2  20  11       77.30       67.56     21.47 o
   3  20  11      181.57      173.74     26.64 o
   4  20  11       97.76       47.43     25.24 o
   5  20  11      122.22       99.97     30.00 o
  -6  21  11       35.77       23.64     46.84 o
  -5  21  11       53.19       35.77     24.95 o
  -4  21  11       17.60       13.92     21.24 o
  -3  21  11     1898.91     1963.77     58.97 o
  -2  21  11       19.39       42.73     20.54 o
  -1  21  11     4491.53     4594.50     93.78 o
   0  21  11        9.14       -9.59     19.45 o
   1  21  11     4773.71     4880.11     99.31 o
   2  21  11       77.66       37.97     21.18 o
   3  21  11     1350.80     1305.51     50.86 o
   4  21  11       66.42       31.43     25.22 o
   5  21  11      144.81      194.89     34.56 o
  -5  22  11      816.76      913.11     49.20 o
  -4  22  11     1209.51     1305.09     52.11 o
  -3  22  11      833.53      886.88     44.53 o
  -2  22  11      304.21      340.48     30.41 o
  -1  22  11      148.88      182.24     52.12 o
   0  22  11       56.06       18.32     26.81 o
   1  22  11      323.44      308.41     30.92 o
   2  22  11       78.53       46.74     22.70 o
   3  22  11      467.26      480.94     36.97 o
   4  22  11      111.88       74.62     28.52 o
   5  22  11      162.24      150.58     32.40 o
  -5  23  11       48.25       48.45     27.84 o
  -4  23  11      110.68      122.57     27.46 o
  -3  23  11      427.84      466.56     35.42 o
  -2  23  11       10.16      -23.55     23.55 o
  -1  23  11      356.14      369.26     36.11 o
   0  23  11      147.23      136.22     34.77 o
   1  23  11      451.47      384.46     32.48 o
   2  23  11        9.95       -1.38     20.08 o
   3  23  11       12.20       -2.88     23.38 o
   4  23  11      125.46       60.20     27.70 o
  -5  24  11       23.15        5.63     34.29 o
  -4  24  11        0.04      -23.99     23.99 o
  -3  24  11       53.66       61.47     24.00 o
  -2  24  11       57.32       49.90     25.33 o
  -1  24  11       14.67       22.93     30.09 o
   0  24  11        7.31       15.15     29.29 o
   1  24  11       62.87        7.44     26.17 o
   2  24  11       56.23       59.81     24.27 o
   3  24  11      212.58      208.41     30.07 o
   4  24  11       80.99       51.97     28.84 o
  -4  25  11      450.29      545.45     41.20 o
  -3  25  11      646.59      658.22     42.47 o
  -2  25  11     1093.68     1179.34     57.87 o
  -1  25  11     1015.38     1017.21     65.22 o
   0  25  11     2411.27     2612.04    103.68 o
   1  25  11      654.28      649.78     46.86 o
   2  25  11      918.54      975.50    113.14 o
   3  25  11      103.15       86.48     28.82 o
   4  25  11      305.16      351.36     38.65 o
  -4  26  11      186.76      200.75     34.09 o
  -3  26  11       65.57      123.33     33.20 o
  -2  26  11      391.25      417.17     42.87 o
  -1  26  11       52.96       54.74     33.91 o
   0  26  11       43.12       66.25     35.90 o
   1  26  11      171.40      200.93     42.17 o
   2  26  11      236.93      202.58     35.18 o
   3  26  11      228.44      228.85     38.88 o
  -3  27  11      221.04      248.57     38.55 o
  -2  27  11      223.62      214.62     36.72 o
  -1  27  11       48.51       88.42     37.92 o
   0  27  11       35.57        5.64     33.36 o
   1  27  11        4.69       11.38     36.77 o
   2  27  11       72.72       -6.78     41.11 o
   3  27  11       43.44       -3.09     33.25 o
  -3  28  11       62.77      109.93     46.86 o
  -2  28  11       36.40       54.77     39.22 o
  -1  28  11       85.58       93.61     39.49 o
   0  28  11        6.80      -19.49     32.17 o
   1  28  11        0.97      -31.96     31.96 o
   2  28  11       21.28        8.28     33.29 o
  -2  29  11      902.48     1054.99     77.46 o
  -1  29  11      141.27      149.53     42.62 o
   0  29  11      828.31      914.82     72.07 o
   1  29  11      203.98      199.25     47.19 o
  -8   0  12        0.72       42.40     47.44 o
  -6   0  12      518.16      567.61    141.86 o
  -4   0  12       39.49       14.32     22.30 o
  -2   0  12      951.87      972.42     51.97 o
   0   0  12      848.37      911.06     44.56 o
   2   0  12     4851.68     4771.31     99.54 o
   4   0  12       37.95       50.68     34.65 o
   6   0  12      133.16       84.84     39.21 o
  -8   1  12      181.05      217.97     35.81 o
  -7   1  12      251.37      192.12     30.71 o
  -6   1  12      402.43      383.39     29.06 o
  -5   1  12     3491.54     3336.03     69.77 o
  -4   1  12      781.64      757.39     32.19 o
  -3   1  12    10152.01     9872.83    157.18 o
  -2   1  12      160.79      197.04     13.84 o
  -1   1  12     9460.31     9232.51    113.01 o
   0   1  12      338.04      343.48     16.47 o
   1   1  12     2770.22     2736.14     46.09 o
   2   1  12     4396.99     4378.52     65.18 o
   3   1  12      172.74      182.38     23.37 o
   4   1  12     1693.00     1591.39     51.05 o
   5   1  12       91.64       77.51     23.24 o
   6   1  12      440.96      397.38     35.60 o
   7   1  12        6.32      -25.71     25.71 o
  -8   2  12      404.10      354.77     44.19 o
  -7   2  12      877.63      986.18     45.22 o
  -6   2  12      239.94      232.52     25.00 o
  -5   2  12     1181.02     1214.34     40.92 o
  -4   2  12     1586.21     1608.40     43.76 o
  -3   2  12      211.37      166.31     22.23 o
  -2   2  12      896.72      864.87     25.33 o
  -1   2  12     2733.70     2605.71     41.80 o
   0   2  12     8933.28     9059.45    112.42 o
   1   2  12     8241.96     8513.45    126.00 o
   2   2  12     1452.23     1490.95     32.73 o
   3   2  12     6130.87     6262.86     98.79 o
   4   2  12     1284.37     1390.06     48.02 o
   5   2  12     1367.90     1520.96     52.89 o
   6   2  12       89.14       90.40     26.73 o
   7   2  12      156.30      164.63     38.79 o
  -8   3  12        3.00      -22.77     27.83 o
  -7   3  12      920.58      938.41     44.15 o
  -6   3  12      286.68      273.72     27.04 o
  -5   3  12     2313.08     2196.27     55.67 o
  -4   3  12     3944.65     3952.66     74.22 o
  -3   3  12     4556.45     4332.54     75.22 o
  -2   3  12     8357.49     8234.51    131.81 o
  -1   3  12     6866.07     7047.98    100.57 o
   0   3  12     1009.48      842.40     24.30 o
   1   3  12     3779.15     3834.21     58.06 o
   2   3  12      126.75      113.13     14.06 o
   3   3  12      737.38      777.55     30.32 o
   4   3  12     1299.09     1198.07     44.74 o
   5   3  12      101.34       86.57     23.19 o
   6   3  12      267.57      302.53     37.99 o
   7   3  12       17.68       11.57     32.54 o
  -8   4  12       79.29       30.64     29.96 o
  -7   4  12      104.68       67.99     24.03 o
  -6   4  12       23.05       -5.83     18.87 o
  -5   4  12      411.14      440.69     29.33 o
  -4   4  12       17.60        7.83     14.14 o
  -3   4  12       82.96       93.00     15.84 o
  -2   4  12      117.47       69.59     13.59 o
  -1   4  12      195.36      264.34     14.70 o
   0   4  12      793.23      870.26     28.45 o
   1   4  12      290.54      287.58     16.42 o
   2   4  12      100.69      127.12     18.32 o
   3   4  12       31.03        4.45     12.73 o
   4   4  12      105.50      108.33     22.58 o
   5   4  12       96.20       50.42     21.95 o
   6   4  12      373.22      437.10     36.63 o
   7   4  12      329.74      338.35     43.10 o
  -8   5  12      127.11      126.12     32.54 o
  -7   5  12        4.96      -17.86     22.68 o
  -6   5  12     1245.72     1239.30     44.79 o
  -5   5  12      230.89      198.80     23.14 o
  -4   5  12     4350.24     4228.20     78.02 o
  -3   5  12     3137.55     3149.08     61.54 o
  -2   5  12    14778.55    14700.98    173.91 o
  -1   5  12     4383.79     4202.22     59.84 o
   0   5  12    10332.81    10658.66    129.76 o
   1   5  12      130.66       61.63     11.05 o
   2   5  12     3822.24     3677.63     65.64 o
   3   5  12      686.52      648.81     29.18 o
   4   5  12      768.65      725.42     38.33 o
   5   5  12      168.40      121.78     24.37 o
   6   5  12       79.16       53.25     28.31 o
   7   5  12       58.91       25.81     32.93 o
  -8   6  12      503.11      452.49     43.26 o
  -7   6  12      141.81      152.68     29.60 o
  -6   6  12     1718.15     1802.86     74.58 o
  -5   6  12       67.74       31.48     17.97 o
  -4   6  12      552.38      637.24     31.10 o
  -3   6  12      799.47      770.69     27.38 o
  -2   6  12      364.56      338.95     25.97 o
  -1   6  12      149.53      111.84     12.56 o
   0   6  12     8000.59     7780.55     99.60 o
   1   6  12        4.38       12.72     11.41 o
   2   6  12    10152.90    10479.23    145.95 o
   3   6  12      120.14      143.91     18.62 o
   4   6  12     2761.23     2926.17     64.46 o
   5   6  12       11.57        8.92     21.03 o
   6   6  12      907.99     1167.98     64.91 o
   7   6  12       33.21       36.85     35.85 o
  -8   7  12        8.94      -22.37     60.58 o
  -7   7  12      101.41      107.84     34.36 o
  -6   7  12      917.70      944.33     42.29 o
  -5   7  12       66.77       28.07     17.67 o
  -4   7  12     3189.52     3269.63     66.75 o
  -3   7  12        3.37       -3.86     11.04 o
  -2   7  12     5734.20     5573.55     79.18 o
  -1   7  12       17.86        6.03     10.00 o
   0   7  12     6253.54     6132.33     82.45 o
   1   7  12     3018.56     2956.11     48.86 o
   2   7  12      117.24      115.05     15.95 o
   3   7  12     4207.25     3958.04     72.18 o
   4   7  12      200.83      199.44     21.80 o
   5   7  12     1680.74     1527.41     63.84 o
   6   7  12      222.52      259.72     38.29 o
   7   7  12      238.76      227.78     42.40 o
  -7   8  12        0.76       24.55     25.32 o
  -6   8  12       96.26      122.98     25.88 o
  -5   8  12       24.00       26.71     21.83 o
  -4   8  12       43.11       35.10     21.05 o
  -3   8  12      338.46      356.89     29.14 o
  -2   8  12       33.65       16.65     11.68 o
  -1   8  12     5373.30     5599.24     81.68 o
   0   8  12      111.39      152.73     17.15 o
   1   8  12     2352.84     2357.00     42.40 o
   2   8  12      719.78      644.28     27.12 o
   3   8  12      296.26      303.17     22.62 o
   4   8  12      144.16      123.76     19.18 o
   5   8  12      260.52      237.85     43.38 o
   6   8  12       16.65      -25.26     25.26 o
   7   8  12      154.46       91.09     34.95 o
  -7   9  12      184.18      162.69     31.06 o
  -6   9  12      776.99      806.25     63.63 o
  -5   9  12      282.34      273.82     28.90 o
  -4   9  12     6096.39     5887.83    125.31 o
  -3   9  12     1883.21     1913.25     44.30 o
  -2   9  12    10474.97    10025.65    178.41 o
  -1   9  12     8121.69     8229.79    110.64 o
   0   9  12     8907.06     8581.78    100.14 o
   1   9  12     3647.73     3508.42     55.26 o
   2   9  12       13.59        0.79     12.37 o
   3   9  12     1318.76     1374.12     38.82 o
   4   9  12       91.21       55.27     17.29 o
   5   9  12      743.56      739.70     50.61 o
   6   9  12       68.68       42.08     31.91 o
   7   9  12      232.33       81.03     47.21 o
  -7  10  12      972.87     1090.96     55.53 o
  -6  10  12      813.46      954.22     56.34 o
  -5  10  12     1176.41     1236.76     85.42 o
  -4  10  12      151.63      136.74     21.12 o
  -3  10  12      987.85      948.18     32.47 o
  -2  10  12      743.96      750.30     28.34 o
  -1  10  12       14.27       -0.45     13.05 o
   0  10  12     3340.50     3124.01     46.81 o
   1  10  12       77.69      114.81     17.59 o
   2  10  12     3728.33     3656.83     66.72 o
   3  10  12     2396.79     2445.02     53.92 o
   4  10  12     1569.71     1678.11     62.83 o
   5  10  12       83.07      103.08     38.56 o
   6  10  12      188.10      230.82     40.68 o
   7  10  12       16.64       33.79     50.39 o
  -7  11  12        2.93      -20.40     75.15 o
  -6  11  12      368.49      392.91     60.56 o
  -5  11  12      459.86      441.13     38.98 o
  -4  11  12     1175.25     1106.12     36.09 o
  -3  11  12     2699.08     2652.26     55.37 o
  -2  11  12     1346.62     1201.53     34.69 o
  -1  11  12      684.23      729.31     27.66 o
   0  11  12     1098.58     1057.92     25.56 o
   1  11  12     1095.72     1099.90     32.08 o
   2  11  12     4216.98     4018.04     71.25 o
   3  11  12       10.09       18.95     14.61 o
   4  11  12      958.56      815.66     41.64 o
   5  11  12      161.31       83.31     29.67 o
   6  11  12      864.18      900.36     61.45 o
  -7  12  12       11.83      -14.46     29.61 o
  -6  12  12      215.01      212.70     35.22 o
  -5  12  12       14.55       -1.01     22.49 o
  -4  12  12      278.87      283.62     22.73 o
  -3  12  12      224.06      216.90     21.86 o
  -2  12  12        1.31        4.78     13.08 o
  -1  12  12      362.31      377.07     22.59 o
   0  12  12     1755.95     1850.15     34.52 o
   1  12  12        8.57      -10.74     11.47 o
   2  12  12      249.70      242.09     20.47 o
   3  12  12      303.11      297.54     27.12 o
   4  12  12        5.35       -5.07     19.10 o
   5  12  12      264.03      217.28     51.01 o
   6  12  12      346.04      395.29     47.05 o
  -7  13  12      452.75      380.09     45.66 o
  -6  13  12       29.39       -9.45     26.81 o
  -5  13  12     2310.76     2160.71    103.73 o
  -4  13  12      263.23      206.92     25.16 o
  -3  13  12     6760.11     6718.37    106.05 o
  -2  13  12      108.33      147.37     17.82 o
  -1  13  12     2683.32     2866.58     56.45 o
   0  13  12       80.26       75.70     13.37 o
   1  13  12     2210.27     2200.99     47.42 o
   2  13  12       58.43       51.86     15.45 o
   3  13  12      322.87      318.79     28.47 o
   4  13  12      511.72      424.73     33.23 o
   5  13  12        0.41       13.02     24.03 o
   6  13  12      257.69      259.14     43.66 o
  -7  14  12      340.64      390.01     54.58 o
  -6  14  12      147.61      208.45     36.69 o
  -5  14  12      545.24      588.10     44.34 o
  -4  14  12      330.32      345.95     28.75 o
  -3  14  12        1.77        0.87     23.95 o
  -2  14  12       63.95       52.74     20.38 o
  -1  14  12     3601.78     3480.08     68.31 o
   0  14  12      314.26      333.60     19.38 o
   1  14  12     8940.84     8296.22    121.62 o
   2  14  12       10.96       -8.28     13.68 o
   3  14  12     2594.52     2688.12     81.42 o
   4  14  12        0.47       20.50     21.64 o
   5  14  12     1104.28     1293.37     54.37 o
   6  14  12        3.38      -30.83     31.66 o
  -7  15  12      245.49      218.72     56.89 o
  -6  15  12      142.12      127.08     34.44 o
  -5  15  12     1785.16     1758.13     67.86 o
  -4  15  12        7.13      -12.01     17.79 o
  -3  15  12     2304.43     2199.07     58.02 o
  -2  15  12        1.42       -4.21     13.40 o
  -1  15  12     3678.35     3469.28     65.31 o
   0  15  12      581.40      588.83     24.08 o
   1  15  12      886.64      895.41     31.29 o
   2  15  12      499.79      474.30     30.47 o
   3  15  12       87.36       91.78     22.62 o
   4  15  12     1527.55     1458.98     62.93 o
   5  15  12       13.06       10.82     24.93 o
   6  15  12      486.14      521.96     52.54 o
  -6  16  12       35.88       17.68     29.27 o
  -5  16  12      171.71      220.39     36.16 o
  -4  16  12       23.16       27.85     19.52 o
  -3  16  12       86.21       74.10     22.00 o
  -2  16  12      326.86      315.49     23.50 o
  -1  16  12      723.50      795.35     31.94 o
   0  16  12      508.11      450.57     22.49 o
   1  16  12      965.69      956.00     32.23 o
   2  16  12       23.41       11.14     17.93 o
   3  16  12      214.49      176.18     26.08 o
   4  16  12      188.32      193.13     37.67 o
   5  16  12       60.85       12.66     26.32 o
   6  16  12      264.94      221.52     43.97 o
  -6  17  12       99.93       42.85     34.03 o
  -5  17  12     1252.18     1243.39     92.58 o
  -4  17  12     1354.14     1505.41     51.57 o
  -3  17  12     2458.21     2327.39     69.62 o
  -2  17  12     1852.68     1927.00     48.16 o
  -1  17  12     3764.10     3759.11     70.32 o
   0  17  12     3300.34     3340.69     90.79 o
   1  17  12     1045.87     1020.98     38.40 o
   2  17  12      862.69      912.41     40.56 o
   3  17  12        0.63      -18.87     18.87 o
   4  17  12      537.92      517.79     37.99 o
   5  17  12       32.45       23.00     26.18 o
   6  17  12       28.80       30.19     32.90 o
  -6  18  12      814.88      960.42     61.52 o
  -5  18  12      145.14      173.10     33.69 o
  -4  18  12      439.07      514.34     57.18 o
  -3  18  12       54.73       67.04     20.58 o
  -2  18  12       13.25        1.76     17.81 o
  -1  18  12       93.24       78.44     17.67 o
   0  18  12      980.95      948.46     37.76 o
   1  18  12      582.77      586.48     33.21 o
   2  18  12     1801.05     1859.51     55.59 o
   3  18  12      227.37      254.53     34.10 o
   4  18  12      291.09      388.00     35.01 o
   5  18  12      230.82      193.60     33.19 o
  -6  19  12       44.37        2.33     32.63 o
  -5  19  12       68.18       59.79     29.13 o
  -4  19  12      471.99      467.01     35.93 o
  -3  19  12       96.93       94.24     23.50 o
  -2  19  12     1593.57     1605.31     51.25 o
  -1  19  12      545.23      560.47     30.00 o
   0  19  12      582.01      638.04     40.32 o
   1  19  12      319.60      300.87     45.34 o
   2  19  12        4.59      -14.88     18.57 o
   3  19  12      982.27      998.39     47.15 o
   4  19  12        5.20       19.75     23.12 o
   5  19  12      621.41      622.68     45.76 o
  -6  20  12       61.08       33.10     44.96 o
  -5  20  12       17.07       19.24     28.72 o
  -4  20  12        0.18       -9.86     22.58 o
  -3  20  12      110.31       68.17     28.47 o
  -2  20  12       16.49       38.14     21.24 o
  -1  20  12      181.61      142.69     24.26 o
   0  20  12      362.32      371.24     36.31 o
   1  20  12      726.02      674.37     36.98 o
   2  20  12      128.78      116.80     24.55 o
   3  20  12        2.76        6.86     21.49 o
   4  20  12      189.65      149.39     28.33 o
   5  20  12        1.61      -25.39     25.39 o
  -5  21  12        1.42      -22.43     24.15 o
  -4  21  12     1052.77     1120.23     49.43 o
  -3  21  12       35.10      -20.55     20.55 o
  -2  21  12     3963.80     4215.33     91.57 o
  -1  21  12        0.45      -12.65     17.74 o
   0  21  12     1591.89     1635.71     90.34 o
   1  21  12      333.05      301.60     29.24 o
   2  21  12      411.04      395.82     32.02 o
   3  21  12      106.16       98.35     26.04 o
   4  21  12       65.15       16.25     25.69 o
   5  21  12       57.48       42.27     29.55 o
  -5  22  12      120.68      220.27     33.17 o
  -4  22  12       12.23       48.27     24.44 o
  -3  22  12       33.59       25.98     28.07 o
  -2  22  12      498.67      561.17     37.95 o
  -1  22  12       35.92        2.17     22.04 o
   0  22  12      901.60      945.88     72.28 o
   1  22  12      176.88      183.77     31.64 o
   2  22  12     1656.99     1655.36     77.47 o
   3  22  12        0.83      -20.39     20.39 o
   4  22  12     1068.03     1300.81     58.89 o
  -5  23  12        0.03      -24.91     24.91 o
  -4  23  12      384.79      407.74     37.39 o
  -3  23  12        4.57      -22.14     22.14 o
  -2  23  12      147.32      101.87     25.12 o
  -1  23  12       26.54       35.78     30.79 o
   0  23  12      286.67      310.53     45.01 o
   1  23  12      454.46      364.91     62.70 o
   2  23  12       89.26      124.38     46.68 o
   3  23  12      282.76      170.90     30.00 o
   4  23  12       56.50       50.54     28.60 o
  -4  24  12      312.91      426.69     39.25 o
  -3  24  12        6.62       14.65     24.38 o
  -2  24  12       54.41       29.90     26.66 o
  -1  24  12       65.09       63.61     80.48 o
   0  24  12      197.88      204.03     40.27 o
   1  24  12       13.81       23.37     60.23 o
   2  24  12      328.87      310.03     32.26 o
   3  24  12       68.74       14.04     25.67 o
   4  24  12        0.88      -18.14     28.14 o
  -4  25  12      881.33      916.69     51.59 o
  -3  25  12      912.73     1052.22     51.85 o
  -2  25  12      637.24      761.60     51.59 o
  -1  25  12     1139.03     1205.44     69.45 o
   0  25  12      435.60      422.37     51.14 o
   1  25  12      415.76      594.23     59.38 o
   2  25  12      101.12      108.11     27.23 o
   3  25  12      175.91      236.20     66.54 o
  -3  26  12       70.60       93.97     34.13 o
  -2  26  12        1.92       -4.34     28.04 o
  -1  26  12       98.03       95.31     38.59 o
   0  26  12       83.76       76.36     43.77 o
   1  26  12      291.28      329.14     58.11 o
   2  26  12        4.85      -31.01     55.76 o
   3  26  12      296.50      259.17     49.46 o
  -3  27  12      101.77       95.25     33.06 o
  -2  27  12      117.82       89.72     40.91 o
  -1  27  12      144.45      107.55     38.87 o
   0  27  12      196.88      198.35     43.56 o
   1  27  12       77.37       97.32     41.59 o
   2  27  12      768.25      745.52     69.27 o
  -2  28  12       84.01      133.24     43.22 o
  -1  28  12      251.62      243.17     47.97 o
   0  28  12      152.78      127.53     40.54 o
   1  28  12      160.87      202.43     46.00 o
  -1  29  12      667.44      953.69     76.23 o
   0  29  12       98.91       77.18     41.17 o
  -7   0  13        0.07        9.59     34.80 o
  -5   0  13      472.99      354.35     42.49 o
  -3   0  13     2835.02     3029.34     96.61 o
  -1   0  13     1489.94     1544.67     62.72 o
   1   0  13       44.78       22.02     15.24 o
   3   0  13      751.07      813.06     51.24 o
   5   0  13     2407.71     2386.02     97.06 o
   7   0  13      334.72      443.69     60.94 o
  -8   1  13      285.02      299.90     39.23 o
  -7   1  13        9.14      -18.51     24.93 o
  -6   1  13     2096.70     2102.53     64.66 o
  -5   1  13      116.35       92.74     21.46 o
  -4   1  13     3279.20     3304.94     75.41 o
  -3   1  13      265.08      273.45     23.89 o
  -2   1  13     3085.67     2961.85     77.50 o
  -1   1  13     8730.65     9127.48    113.43 o
   0   1  13      376.41      369.80     17.89 o
   1   1  13     5385.84     5457.05     76.92 o
   2   1  13      444.20      472.16     26.27 o
   3   1  13     2567.37     2408.27     61.45 o
   4   1  13      407.89      468.51     33.01 o
   5   1  13      823.52      800.55     43.32 o
   6   1  13       94.19      139.30     30.13 o
   7   1  13       25.96       -1.37     33.47 o
  -8   2  13      270.51      305.76     43.99 o
  -7   2  13       43.29       42.70     27.07 o
  -6   2  13      122.75      128.59     22.17 o
  -5   2  13        5.43      -16.63     16.63 o
  -4   2  13      275.83      261.66     23.18 o
  -3   2  13      128.94      116.10     18.80 o
  -2   2  13     6737.83     6536.63    130.47 o
  -1   2  13      721.97      743.55     21.80 o
   0   2  13     8584.01     8646.27    109.69 o
   1   2  13       52.49       49.89     11.58 o
   2   2  13     3304.78     3322.37     55.10 o
   3   2  13       25.68       -3.51     14.22 o
   4   2  13     1004.89     1175.46     45.22 o
   5   2  13        0.12       15.48     22.12 o
   6   2  13      163.02      207.95     31.46 o
   7   2  13        3.01        5.44     35.55 o
  -7   3  13       56.69       31.01     23.40 o
  -6   3  13      607.79      638.20     36.20 o
  -5   3  13     1240.63     1280.48     43.49 o
  -4   3  13     4018.61     3825.61     74.06 o
  -3   3  13      317.03      361.15     23.47 o
  -2   3  13     2633.50     2600.26     60.18 o
  -1   3  13       53.38       94.25     14.10 o
   0   3  13     2010.81     1999.68     38.03 o
   1   3  13     6708.84     6699.66     90.26 o
   2   3  13     3056.33     2856.15     56.03 o
   3   3  13     4993.79     4909.08    121.42 o
   4   3  13      881.08      855.61     42.18 o
   5   3  13      439.65      510.13     37.08 o
   6   3  13      266.14      217.35     31.61 o
   7   3  13       54.71       48.90     35.60 o
  -7   4  13       21.92       61.27     23.61 o
  -6   4  13      495.16      425.63     31.44 o
  -5   4  13       91.59      100.97     20.62 o
  -4   4  13      138.98      154.80     20.56 o
  -3   4  13      705.76      803.96     35.15 o
  -2   4  13     2914.92     3175.70     57.93 o
  -1   4  13     1747.39     1684.96     38.83 o
   0   4  13     2259.43     2260.08     40.98 o
   1   4  13       44.37       41.35     11.81 o
   2   4  13      492.01      481.96     31.10 o
   3   4  13      845.37      852.15     32.75 o
   4   4  13     1081.72     1060.65     43.40 o
   5   4  13      565.02      629.98     40.21 o
   6   4  13      881.21      993.39     61.76 o
   7   4  13      434.64      570.86     55.19 o
  -7   5  13     1066.01     1172.98     55.64 o
  -6   5  13      305.42      302.19     29.68 o
  -5   5  13     3548.26     3466.13     73.29 o
  -4   5  13      438.40      423.03     26.77 o
  -3   5  13     5054.22     5015.60     92.99 o
  -2   5  13      316.61      442.71     22.06 o
  -1   5  13     4633.86     4395.96     72.46 o
   0   5  13     4097.22     4369.00     64.19 o
   1   5  13     1602.07     1536.59     33.90 o
   2   5  13     3031.00     3107.05     59.72 o
   3   5  13        7.74      -13.11     14.76 o
   4   5  13     2052.45     1983.32     58.34 o
   5   5  13       46.76       10.13     21.03 o
   6   5  13      338.70      331.28     43.78 o
   7   5  13       26.34      -23.93     34.36 o
  -7   6  13      251.29      340.61     36.10 o
  -6   6  13       42.58       26.47     21.19 o
  -5   6  13       87.07       56.83     20.54 o
  -4   6  13      786.16      818.17     35.63 o
  -3   6  13     6614.60     6343.85    114.13 o
  -2   6  13       20.29       -1.39     10.53 o
  -1   6  13    10360.71    10462.28    143.65 o
   0   6  13      317.58      299.04     16.59 o
   1   6  13    10350.45    10574.54    131.67 o
   2   6  13      497.40      578.75     27.12 o
   3   6  13     1574.74     1811.41     46.15 o
   4   6  13       81.94       79.49     21.72 o
   5   6  13      153.02      243.82     29.81 o
   6   6  13        5.73       -0.09     28.85 o
   7   6  13       42.57      107.45     38.04 o
  -7   7  13     1071.45     1060.59     83.96 o
  -6   7  13       33.57      -14.87     19.92 o
  -5   7  13     1243.76     1238.80     44.15 o
  -4   7  13       35.22       31.66     17.30 o
  -3   7  13     5444.40     5265.49     89.46 o
  -2   7  13      882.98      996.74     28.55 o
  -1   7  13     1282.00     1184.55     30.36 o
   0   7  13     2919.65     2967.18     58.68 o
   1   7  13      329.42      319.73     20.99 o
   2   7  13     1152.29     1190.83     35.03 o
   3   7  13       20.38       37.15     16.47 o
   4   7  13     1391.92     1228.48     40.48 o
   5   7  13        0.05      -24.73     26.62 o
   6   7  13       29.38        2.30     30.32 o
   7   7  13       11.56      -11.17     40.61 o
  -7   8  13       15.01        3.08     26.42 o
  -6   8  13        6.15       -7.22     22.04 o
  -5   8  13        5.61        9.15     17.73 o
  -4   8  13     1259.84     1234.59     40.98 o
  -3   8  13      132.72      209.30     22.19 o
  -2   8  13     1701.10     1649.38     46.24 o
  -1   8  13      701.69      728.16     24.65 o
   0   8  13     1077.62     1030.57     26.80 o
   1   8  13       63.56       86.13     12.64 o
   2   8  13       33.41       12.01     13.28 o
   3   8  13       63.52       53.70     16.89 o
   4   8  13      994.90      969.43     37.79 o
   5   8  13      280.99      278.73     37.01 o
   6   8  13      666.49      741.24     55.91 o
  -7   9  13      655.37      682.22     47.51 o
  -6   9  13      423.56      561.21     44.99 o
  -5   9  13     2176.24     2240.38     58.36 o
  -4   9  13     1657.08     1582.31     45.79 o
  -3   9  13     2992.58     2822.88     52.75 o
  -2   9  13      578.90      617.14     25.14 o
  -1   9  13       37.44       41.98     12.53 o
   0   9  13     1126.21     1058.70     27.66 o
   1   9  13      375.65      389.32     22.19 o
   2   9  13     2350.47     2261.81     50.19 o
   3   9  13      171.71      182.71     19.74 o
   4   9  13      356.74      333.69     25.82 o
   5   9  13      103.97      134.54     31.32 o
   6   9  13        6.63        2.22     30.50 o
  -7  10  13       37.34      131.92     35.74 o
  -6  10  13       91.55      123.78     32.54 o
  -5  10  13      333.93      292.01     34.54 o
  -4  10  13      571.46      561.60     33.87 o
  -3  10  13      751.87      703.51     32.57 o
  -2  10  13     1614.57     1543.74     47.58 o
  -1  10  13     3412.07     3214.97     54.68 o
   0  10  13     3655.93     3524.50     54.08 o
   1  10  13     2396.51     2297.47     52.88 o
   2  10  13     1605.06     1550.35     41.08 o
   3  10  13     1000.03     1073.48     36.34 o
   4  10  13      224.85      313.99     34.22 o
   5  10  13      153.28      157.86     41.91 o
   6  10  13        1.32        9.53     32.99 o
  -7  11  13       82.15       75.56     29.46 o
  -6  11  13      319.36      302.10     74.80 o
  -5  11  13      762.19      837.54     52.10 o
  -4  11  13      769.47      893.72     40.78 o
  -3  11  13     1292.09     1272.24     46.95 o
  -2  11  13       15.28       14.11     14.84 o
  -1  11  13     3560.72     3516.65     58.56 o
   0  11  13     2274.75     2234.49     38.90 o
   1  11  13     2981.53     2862.32     55.89 o
   2  11  13     4598.77     4511.20     78.76 o
   3  11  13     1856.66     1825.46     47.89 o
   4  11  13     1239.91     1168.07     47.34 o
   5  11  13      280.43      241.24     35.47 o
   6  11  13      350.83      403.86     48.33 o
  -7  12  13       23.69       32.85     30.90 o
  -6  12  13       78.24       82.96     30.53 o
  -5  12  13      518.28      486.33     43.15 o
  -4  12  13      468.74      410.75     31.39 o
  -3  12  13     2520.85     2423.11     54.43 o
  -2  12  13       55.43       19.98     14.23 o
  -1  12  13     2646.83     2525.89     47.75 o
   0  12  13      669.86      699.13     25.71 o
   1  12  13      918.20      831.98     35.14 o
   2  12  13      295.63      323.50     23.12 o
   3  12  13      315.50      315.89     35.38 o
   4  12  13      226.14      161.79     26.86 o
   5  12  13      410.38      373.56     61.68 o
   6  12  13      451.89      621.23     56.59 o
  -7  13  13       86.83       76.37     38.93 o
  -6  13  13     1520.45     1541.56     69.76 o
  -5  13  13      335.19      292.00     36.03 o
  -4  13  13     2809.26     2914.94     90.03 o
  -3  13  13       21.81        3.62     15.21 o
  -2  13  13     6062.15     5778.44    144.97 o
  -1  13  13      504.11      556.36     29.83 o
   0  13  13     1775.73     1725.78     37.78 o
   1  13  13     2430.90     2360.02     50.79 o
   2  13  13      127.97       84.40     17.02 o
   3  13  13     1467.62     1405.91     48.66 o
   4  13  13        3.84        3.05     22.87 o
   5  13  13      252.86      260.65     38.27 o
   6  13  13       62.50        4.36     39.02 o
  -7  14  13       67.06      110.22     44.95 o
  -6  14  13       64.71       54.08     31.02 o
  -5  14  13        1.48      -18.63     23.18 o
  -4  14  13       58.35       47.14     25.25 o
  -3  14  13        0.09       -0.96     14.79 o
  -2  14  13     2501.91     2403.39     68.03 o
  -1  14  13        4.16      -10.99     13.14 o
   0  14  13     3046.03     3033.50     53.23 o
   1  14  13       19.92       38.34     14.96 o
   2  14  13     1204.44     1282.55     44.50 o
   3  14  13      131.38      120.94     23.32 o
   4  14  13      540.44      727.91     57.86 o
   5  14  13       44.79       25.53     25.53 o
   6  14  13      147.52      189.91     43.56 o
  -6  15  13      506.45      481.34     45.76 o
  -5  15  13       53.60       60.04     29.22 o
  -4  15  13      458.84      428.43     38.37 o
  -3  15  13       29.76       13.83     15.76 o
  -2  15  13      605.62      675.12     39.94 o
  -1  15  13      148.39      185.72     20.08 o
   0  15  13      370.99      424.51     28.22 o
   1  15  13     3107.57     3064.84     60.98 o
   2  15  13      192.33      187.42     23.67 o
   3  15  13     2473.22     2385.98     82.80 o
   4  15  13      320.50      258.51     30.97 o
   5  15  13      249.20      242.24     33.16 o
   6  15  13       31.68       40.52     38.67 o
  -6  16  13        5.86       18.46     34.34 o
  -5  16  13       73.31       82.94     32.12 o
  -4  16  13      736.66      822.26     42.72 o
  -3  16  13      679.45      756.56     41.34 o
  -2  16  13      692.87      819.45     55.19 o
  -1  16  13      338.53      385.82     25.51 o
   0  16  13      339.94      319.33     25.86 o
   1  16  13       41.65       15.92     15.33 o
   2  16  13      208.33      220.51     24.57 o
   3  16  13      170.44      161.83     24.20 o
   4  16  13        0.44       -6.31     21.97 o
   5  16  13      300.22      271.50     35.62 o
  -6  17  13      386.14      470.57     49.08 o
  -5  17  13      940.81     1121.89     61.24 o
  -4  17  13     1128.08     1254.48     49.28 o
  -3  17  13     2840.67     2968.68     72.85 o
  -2  17  13      641.04      652.45     31.81 o
  -1  17  13     1658.78     1670.20     44.69 o
   0  17  13       53.84       21.10     17.58 o
   1  17  13      918.07      908.65     43.50 o
   2  17  13      654.24      716.09     68.85 o
   3  17  13      132.91      134.40     24.38 o
   4  17  13      158.45      160.60     28.02 o
   5  17  13       35.20       22.71     28.40 o
  -6  18  13       24.89       16.29     32.63 o
  -5  18  13        3.46       22.05     27.18 o
  -4  18  13      486.64      545.07     37.22 o
  -3  18  13      651.83      698.94     69.75 o
  -2  18  13     1165.55     1045.49     46.04 o
  -1  18  13     2221.96     2219.74     52.79 o
   0  18  13     1303.24     1152.62     41.80 o
   1  18  13     1087.87     1011.85     48.07 o
   2  18  13     1146.87     1181.95     45.41 o
   3  18  13      308.59      391.09     33.07 o
   4  18  13       82.35       73.31     25.54 o
   5  18  13       30.55      -11.36     26.89 o
  -6  19  13       29.96       -7.71     33.30 o
  -5  19  13      163.98      143.26     40.60 o
  -4  19  13       43.92       34.45     24.34 o
  -3  19  13      110.08      114.29     35.34 o
  -2  19  13      163.70      196.37     30.11 o
  -1  19  13      357.49      398.77     26.95 o
   0  19  13     1378.97     1502.19     99.69 o
   1  19  13      273.23      260.55     32.21 o
   2  19  13     1536.62     1474.14     50.79 o
   3  19  13      381.88      428.24     35.20 o
   4  19  13       98.25       63.00     26.62 o
   5  19  13      179.68      233.63     35.47 o
  -5  20  13       41.14       19.18     30.26 o
  -4  20  13      169.64      174.74     28.48 o
  -3  20  13      141.31      153.43     26.30 o
  -2  20  13     1055.51     1118.71     45.19 o
  -1  20  13      184.86      226.55     26.62 o
   0  20  13      196.55      258.47     40.53 o
   1  20  13      258.68      283.40     33.57 o
   2  20  13        0.13       -7.82     29.43 o
   3  20  13      390.62      480.02     37.40 o
   4  20  13      362.48      270.21     34.79 o
   5  20  13      136.91      115.71     33.07 o
  -5  21  13     2812.85     3125.72    123.22 o
  -4  21  13       11.88       15.35     23.55 o
  -3  21  13     2014.05     2241.08     79.87 o
  -2  21  13      449.48      550.93     36.68 o
  -1  21  13      932.56      988.78     64.46 o
   0  21  13      232.52      194.20     29.69 o
   1  21  13       58.78       62.03     31.62 o
   2  21  13      389.47      340.17     31.35 o
   3  21  13       60.38       50.96     25.22 o
   4  21  13      204.57      228.37     38.80 o
  -5  22  13       40.95       55.95     33.82 o
  -4  22  13       18.35      -22.43     22.43 o
  -3  22  13      263.98      251.61     29.89 o
  -2  22  13      126.86      138.55     42.06 o
  -1  22  13      925.05     1014.28     68.15 o
   0  22  13      114.73      114.82     49.39 o
   1  22  13      941.63     1050.42     53.96 o
   2  22  13       45.31       60.90     23.48 o
   3  22  13      261.76      276.55     37.81 o
   4  22  13        5.85      -24.32     26.00 o
  -4  23  13        9.07        0.05     24.57 o
  -3  23  13      222.88      234.52     39.45 o
  -2  23  13      150.50      133.29     27.53 o
  -1  23  13      372.86      408.60     46.14 o
   0  23  13      592.73      609.11     56.56 o
   1  23  13      322.38      320.83     37.52 o
   2  23  13      494.52      466.86     65.19 o
   3  23  13      500.43      479.84     57.32 o
   4  23  13      439.08      436.68     42.60 o
  -4  24  13      164.51      207.52     34.81 o
  -3  24  13      364.68      419.28     37.83 o
  -2  24  13        6.82       -0.16     26.10 o
  -1  24  13      397.57      446.16     48.76 o
   0  24  13       17.68       -8.06     47.90 o
   1  24  13      160.74      179.83     50.14 o
   2  24  13      381.21      396.12     41.99 o
   3  24  13       89.39       86.84     28.50 o
  -4  25  13      670.46      852.03     74.97 o
  -3  25  13       31.45       25.85     30.05 o
  -2  25  13      869.64     1025.81     70.45 o
  -1  25  13       15.66       16.92     30.83 o
   0  25  13      493.98      519.38     56.32 o
   1  25  13      277.34      189.67     43.12 o
   2  25  13       38.27       71.68     30.52 o
   3  25  13      247.59      280.13     37.36 o
  -3  26  13      118.57      141.25     36.38 o
  -2  26  13      362.48      420.14     50.00 o
  -1  26  13       55.30       55.72     34.70 o
   0  26  13      433.22      460.14     61.55 o
   1  26  13        0.86       16.10     32.21 o
   2  26  13      262.15      315.51     51.43 o
  -2  27  13       20.07       38.40     35.48 o
  -1  27  13      173.44      115.70     76.70 o
   0  27  13       40.23       17.67     78.24 o
   1  27  13      463.98      472.26     58.76 o
   2  27  13       75.47      108.65     57.71 o
  -1  28  13      204.65      221.90     83.81 o
   0  28  13      147.24      148.88     44.71 o
  -6   0  14      672.41      836.64     71.25 o
  -4   0  14     1571.81     1530.45     70.64 o
  -2   0  14      523.40      450.06     95.68 o
   0   0  14      147.37      154.41     24.71 o
   2   0  14     6190.94     6134.61    123.15 o
   4   0  14     3958.73     4018.16    127.73 o
   6   0  14     1252.48     1502.60     85.40 o
  -7   1  14      598.35      647.51     46.06 o
  -6   1  14      754.38      778.63     61.67 o
  -5   1  14      666.91      697.13     43.32 o
  -4   1  14     1886.97     1920.54     56.77 o
  -3   1  14      459.49      381.97     28.33 o
  -2   1  14     6604.27     6274.65    128.79 o
  -1   1  14     2290.64     2437.53     53.94 o
   0   1  14     6774.12     6816.21     91.51 o
   1   1  14     1783.02     1760.93     39.94 o
   2   1  14     1481.03     1487.85     35.38 o
   3   1  14        0.64       -9.21     16.09 o
   4   1  14      303.90      346.91     30.69 o
   5   1  14       32.25       27.53     22.63 o
   6   1  14       19.41       63.72     27.86 o
  -7   2  14       54.57       36.98     27.11 o
  -6   2  14       43.25        8.96     21.92 o
  -5   2  14     1172.60     1094.96     46.19 o
  -4   2  14     1749.51     1656.87     53.55 o
  -3   2  14     3523.26     3270.30    116.88 o
  -2   2  14     1093.76     1075.36     39.22 o
  -1   2  14     3658.57     3464.97     61.82 o
   0   2  14      769.67      748.22     24.59 o
   1   2  14     1203.40     1038.28     28.65 o
   2   2  14     1466.62     1477.59     41.43 o
   3   2  14        2.99       -6.68     17.32 o
   4   2  14        8.34        0.30     19.42 o
   5   2  14        0.19      -20.24     20.24 o
   6   2  14      149.06       99.62     30.29 o
  -7   3  14      458.96      466.21     40.52 o
  -6   3  14      483.54      547.92     34.70 o
  -5   3  14      662.04      744.28     36.66 o
  -4   3  14       35.87       23.18     16.74 o
  -3   3  14     1752.25     1829.12     60.51 o
  -2   3  14     1012.49     1048.11     38.27 o
  -1   3  14     4065.17     4121.71     70.03 o
   0   3  14     4133.01     4191.55     63.44 o
   1   3  14     2050.86     2034.09     40.80 o
   2   3  14     2066.55     1973.97     46.46 o
   3   3  14      347.75      372.60     33.95 o
   4   3  14      358.71      445.86     33.65 o
   5   3  14       34.25       -8.38     22.30 o
   6   3  14        1.52      -24.67     24.67 o
  -7   4  14      114.81       97.36     27.49 o
  -6   4  14      149.68      157.66     38.40 o
  -5   4  14      649.28      677.45     35.13 o
  -4   4  14      395.83      423.36     28.08 o
  -3   4  14     2603.02     2571.70     56.54 o
  -2   4  14      225.69      211.24     21.84 o
  -1   4  14      791.86      791.26     28.22 o
   0   4  14      725.57      743.65     24.26 o
   1   4  14      239.88      277.22     18.24 o
   2   4  14      666.89      670.00     29.74 o
   3   4  14     2424.20     2521.74     69.26 o
   4   4  14     1180.88     1265.30     47.86 o
   5   4  14      929.33     1035.18     49.99 o
   6   4  14      250.38      336.22     76.33 o
  -7   5  14      115.52      152.31     32.91 o
  -6   5  14     1150.57     1271.87     48.87 o
  -5   5  14       44.35       11.30     18.13 o
  -4   5  14     2045.72     2041.00     58.85 o
  -3   5  14     1687.73     1698.25     45.55 o
  -2   5  14     1447.85     1369.33     43.16 o
  -1   5  14     1678.69     1728.25     40.96 o
   0   5  14       57.50       72.40     12.65 o
   1   5  14     6239.67     6288.71     87.48 o
   2   5  14     1777.17     1690.30     43.05 o
   3   5  14     1263.26     1253.86     39.18 o
   4   5  14       49.85       37.86     20.87 o
   5   5  14        2.82       -7.08     21.14 o
   6   5  14      151.00      104.56     33.42 o
  -7   6  14        2.40      -25.60     25.60 o
  -6   6  14      624.29      648.05     38.02 o
  -5   6  14       11.04       -2.42     17.99 o
  -4   6  14     1325.02     1221.29     40.89 o
  -3   6  14       23.91        1.20     14.15 o
  -2   6  14     1323.58     1096.39     34.32 o
  -1   6  14      238.39      221.04     18.59 o
   0   6  14      135.15      103.56     15.60 o
   1   6  14       46.09       41.45     12.93 o
   2   6  14       21.45       30.27     14.36 o
   3   6  14       49.03       66.05     16.97 o
   4   6  14       22.19       40.53     20.96 o
   5   6  14      143.15      116.99     26.64 o
   6   6  14        2.45       -0.45     31.32 o
  -7   7  14        0.07      -25.66     25.66 o
  -6   7  14      233.55      233.60     27.72 o
  -5   7  14      845.36      795.76     39.04 o
  -4   7  14      560.92      630.53     32.64 o
  -3   7  14     2314.14     2189.44     52.28 o
  -2   7  14      180.73      175.15     16.04 o
  -1   7  14     5854.36     5929.89     92.75 o
   0   7  14        1.61      -10.51     11.72 o
   1   7  14     8849.68     8885.19    115.49 o
   2   7  14        0.36      -10.44     13.08 o
   3   7  14     1855.31     1827.96     48.07 o
   4   7  14       89.34       72.91     22.06 o
   5   7  14      198.65      260.56     37.03 o
   6   7  14       55.12       59.95     32.47 o
  -7   8  14      133.47      101.05     31.55 o
  -6   8  14       68.92       30.88     27.52 o
  -5   8  14     1943.04     1952.65     54.80 o
  -4   8  14      544.28      570.38     32.26 o
  -3   8  14      231.24      245.29     22.68 o
  -2   8  14     1284.79     1094.72     30.87 o
  -1   8  14      302.48      272.05     18.42 o
   0   8  14      395.76      351.27     21.97 o
   1   8  14     6830.14     6913.01    115.23 o
   2   8  14       41.76       37.19     14.73 o
   3   8  14     4586.93     4719.71    111.99 o
   4   8  14       15.02       -3.64     18.44 o
   5   8  14     2890.14     3092.93     97.57 o
   6   8  14        1.02       -6.16     29.70 o
  -7   9  14      192.37      211.29     35.21 o
  -6   9  14      526.16      551.57     42.25 o
  -5   9  14      775.76      893.44     41.73 o
  -4   9  14      550.83      584.89     37.05 o
  -3   9  14     2315.16     2206.93     53.06 o
  -2   9  14      594.78      647.50     29.48 o
  -1   9  14     3452.36     3296.67     56.02 o
   0   9  14      184.57      194.17     18.54 o
   1   9  14      452.65      489.27     34.51 o
   2   9  14     1803.45     1809.13     45.21 o
   3   9  14      725.40      724.23     33.01 o
   4   9  14        0.05      -18.79     18.79 o
   5   9  14      114.79       92.68     30.65 o
   6   9  14        0.37      -29.38     29.38 o
  -7  10  14        1.00      -27.81     27.81 o
  -6  10  14       13.25        2.29     24.31 o
  -5  10  14      394.71      433.16     31.19 o
  -4  10  14      900.72      901.04     39.12 o
  -3  10  14      535.95      558.58     35.72 o
  -2  10  14     2253.63     1979.95     50.11 o
  -1  10  14     2885.61     2695.29     57.50 o
   0  10  14      848.64      806.84     30.02 o
   1  10  14        1.26       -2.97     12.51 o
   2  10  14      105.38      107.27     17.42 o
   3  10  14       41.84       35.18     16.90 o
   4  10  14       10.99       41.17     27.17 o
   5  10  14        0.42      -20.74     34.11 o
   6  10  14       33.98       26.98     34.58 o
  -7  11  14       99.82       76.98     30.91 o
  -6  11  14      494.83      549.01     41.87 o
  -5  11  14      215.38      292.83     33.88 o
  -4  11  14      704.28      829.06     42.42 o
  -3  11  14      238.24      255.92     22.74 o
  -2  11  14     2959.21     3014.65     55.35 o
  -1  11  14     2504.27     2481.06     47.74 o
   0  11  14     1909.86     1989.53     45.77 o
   1  11  14      802.12      810.89     30.21 o
   2  11  14     1184.65     1163.75     36.45 o
   3  11  14       54.15       70.18     18.31 o
   4  11  14      211.94      196.38     27.50 o
   5  11  14        2.52        3.55     29.69 o
   6  11  14        4.85       -9.54     34.11 o
  -7  12  14       38.50       38.02     28.54 o
  -6  12  14      294.60      246.12     34.89 o
  -5  12  14      205.90      170.69     48.42 o
  -4  12  14      464.41      448.45     35.24 o
  -3  12  14      139.71       85.57     23.51 o
  -2  12  14      389.21      370.18     22.98 o
  -1  12  14      248.70      216.08     18.40 o
   0  12  14      546.86      598.64     27.94 o
   1  12  14      282.77      293.37     21.69 o
   2  12  14     2110.71     2079.41     49.40 o
   3  12  14      818.23      910.74     42.86 o
   4  12  14     1933.10     1971.38     61.80 o
   5  12  14      156.93      151.45     37.11 o
   6  12  14      527.44      600.95     56.81 o
  -6  13  14       13.38       27.83     33.17 o
  -5  13  14     1299.33     1431.47     62.98 o
  -4  13  14     1154.10     1123.94     54.19 o
  -3  13  14      334.94      356.51     29.27 o
  -2  13  14     1487.10     1435.68     45.48 o
  -1  13  14      361.03      313.62     26.80 o
   0  13  14     2609.90     2499.68     54.43 o
   1  13  14       69.11       51.47     16.08 o
   2  13  14      721.08      777.94     34.36 o
   3  13  14       16.66       16.53     23.36 o
   4  13  14       76.13       62.77     23.13 o
   5  13  14      125.76      113.79     33.79 o
   6  13  14       34.81       45.09     34.82 o
  -6  14  14        3.70      -28.13     28.13 o
  -5  14  14      488.17      420.58     67.38 o
  -4  14  14       59.49       98.69     26.60 o
  -3  14  14     3183.54     2852.76    110.34 o
  -2  14  14      157.10      191.48     20.64 o
  -1  14  14     1326.95     1194.96     33.51 o
   0  14  14       85.09       70.88     19.79 o
   1  14  14      564.96      488.18     30.40 o
   2  14  14        3.95        0.73     17.18 o
   3  14  14        1.62       -6.09     19.57 o
   4  14  14       67.53       50.14     23.95 o
   5  14  14        0.09      -28.53     28.53 o
  -6  15  14       58.23       19.90     31.02 o
  -5  15  14       21.60        1.85     26.92 o
  -4  15  14      663.95      611.24     45.97 o
  -3  15  14        4.03        1.88     15.67 o
  -2  15  14     4291.20     4352.11    102.26 o
  -1  15  14      114.17      123.37     32.58 o
   0  15  14     4826.01     4844.72    105.73 o
   1  15  14        1.84       -1.68     16.05 o
   2  15  14     1650.87     1654.90     51.94 o
   3  15  14       55.39       40.65     22.38 o
   4  15  14      158.29      101.04     26.22 o
   5  15  14       17.79        5.01     32.12 o
  -6  16  14      231.35      203.04     38.88 o
  -5  16  14      337.73      408.10     47.00 o
  -4  16  14      632.10      677.15     47.24 o
  -3  16  14      437.32      441.46     32.91 o
  -2  16  14       42.92       43.46     16.94 o
  -1  16  14      746.00      828.77     34.24 o
   0  16  14      384.42      355.66     27.64 o
   1  16  14       85.66       92.35     20.53 o
   2  16  14     1337.86     1320.65     47.46 o
   3  16  14      274.18      267.77     29.47 o
   4  16  14     1517.59     1513.15     57.47 o
   5  16  14       95.66      130.29     31.79 o
  -6  17  14      495.95      631.19     53.27 o
  -5  17  14      206.40      218.20     36.43 o
  -4  17  14      896.69      978.33     56.82 o
  -3  17  14        5.79       -4.26     19.63 o
  -2  17  14      421.13      414.95     28.03 o
  -1  17  14      931.56      997.59     36.17 o
   0  17  14     1053.47     1070.27     41.45 o
   1  17  14       85.31       58.79     24.28 o
   2  17  14      162.61      152.56     24.80 o
   3  17  14       67.02       62.26     22.38 o
   4  17  14       63.83       12.44     24.44 o
   5  17  14        1.94        3.78     28.39 o
  -6  18  14        4.10      -33.16     57.36 o
  -5  18  14       89.87       79.96     44.81 o
  -4  18  14      414.84      497.58     44.88 o
  -3  18  14      227.09      227.54     28.16 o
  -2  18  14      236.88      233.00     27.69 o
  -1  18  14       14.43       24.81     16.68 o
   0  18  14      129.88      152.14     23.90 o
   1  18  14       90.17       82.05     48.13 o
   2  18  14       91.98       41.05     22.16 o
   3  18  14      201.21      244.23     29.39 o
   4  18  14        7.10       -9.67     23.62 o
   5  18  14      333.58      349.28     40.54 o
  -5  19  14      341.98      388.63     43.55 o
  -4  19  14      105.34       54.27     28.62 o
  -3  19  14     1317.25     1369.01     81.66 o
  -2  19  14       19.56       21.81     20.59 o
  -1  19  14     2555.94     2579.59     67.64 o
   0  19  14      433.45      413.69     36.40 o
   1  19  14     2319.12     2185.07     98.47 o
   2  19  14      205.55      207.77     40.26 o
   3  19  14      994.20     1052.48     48.65 o
   4  19  14       60.36       44.99     27.00 o
  -5  20  14      144.08      157.39     37.07 o
  -4  20  14      119.07       57.75     31.08 o
  -3  20  14      354.07      372.64     34.05 o
  -2  20  14       44.65       39.84     22.13 o
  -1  20  14        5.34       29.73     24.06 o
   0  20  14      300.89      269.30     32.04 o
   1  20  14      380.19      321.07     35.30 o
   2  20  14      112.88       97.92     30.49 o
   3  20  14     1161.15     1178.07     56.01 o
   4  20  14        2.23      -13.69     25.99 o
  -5  21  14       29.30       -3.46     32.04 o
  -4  21  14       12.87       16.89     28.69 o
  -3  21  14      428.05      466.40     36.52 o
  -2  21  14      134.20      157.31     27.49 o
  -1  21  14      702.67      792.35     59.00 o
   0  21  14      155.43      136.68     34.57 o
   1  21  14      508.28      456.80     41.74 o
   2  21  14       12.51      -17.92     25.62 o
   3  21  14        9.32      -23.25     23.25 o
   4  21  14        0.05      -28.48     28.48 o
  -4  22  14      145.12      157.46     35.94 o
  -3  22  14      412.92      552.34     40.33 o
  -2  22  14      557.55      658.01     46.91 o
  -1  22  14       40.32       -0.93     30.65 o
   0  22  14      105.84       86.19     32.64 o
   1  22  14        3.54      -16.85     24.01 o
   2  22  14        0.26      -26.41     26.41 o
   3  22  14      214.33      194.75     44.58 o
   4  22  14        4.62        5.09     27.96 o
  -4  23  14      347.70      381.74     44.00 o
  -3  23  14      463.17      518.39     45.19 o
  -2  23  14       88.53       96.46     30.60 o
  -1  23  14     1004.19     1116.74     71.31 o
   0  23  14      467.97      408.58     64.59 o
   1  23  14     1069.97     1149.63     58.39 o
   2  23  14      140.03      104.50     48.46 o
   3  23  14      325.66      320.06     43.83 o
  -4  24  14      346.18      456.75     48.79 o
  -3  24  14        4.47       -9.19     26.40 o
  -2  24  14      623.97      742.53     60.38 o
  -1  24  14      199.56      218.30     55.70 o
   0  24  14       29.33       11.37     38.61 o
   1  24  14      238.77      214.82     42.63 o
   2  24  14       10.29        3.63     28.15 o
   3  24  14      378.73      465.36     90.30 o
  -3  25  14      272.04      329.57     41.37 o
  -2  25  14       59.34       51.56     58.97 o
  -1  25  14       62.61       61.56     37.40 o
   0  25  14       72.65       88.97     36.24 o
   1  25  14       19.56      -30.77     32.66 o
   2  25  14       55.43       66.78     41.13 o
  -2  26  14        6.89       -8.07     31.71 o
  -1  26  14      172.27      202.42     42.71 o
   0  26  14      257.38      239.10     45.14 o
   1  26  14        0.14      -16.00     35.94 o
   2  26  14      246.81      265.48     65.74 o
  -1  27  14       25.86       -0.51     36.13 o
   0  27  14      499.71      509.94     59.62 o
   1  27  14       10.00       27.76     52.20 o
  -7   0  15      702.20      637.62     66.27 o
  -5   0  15      941.83     1102.86     85.53 o
  -3   0  15       20.26       12.62     23.95 o
  -1   0  15      234.16      291.16     35.82 o
   1   0  15     8093.83     8202.73    154.67 o
   3   0  15     2713.29     3059.34    104.00 o
   5   0  15     1258.64     1353.36     75.99 o
  -7   1  15      125.49       99.72     29.26 o
  -6   1  15       67.96       98.16     26.46 o
  -5   1  15      859.20      870.52     45.05 o
  -4   1  15      659.24      605.78     35.83 o
  -3   1  15     3200.82     3176.37     83.08 o
  -2   1  15      158.83      151.69     20.37 o
  -1   1  15     1901.51     1863.65     50.99 o
   0   1  15      661.26      768.25     29.54 o
   1   1  15     1614.58     1577.31     36.55 o
   2   1  15        5.36        0.56     13.80 o
   3   1  15      105.29       72.68     21.22 o
   4   1  15      451.50      397.47     32.40 o
   5   1  15        4.09      -15.87     21.96 o
   6   1  15      298.15      297.43     36.32 o
  -7   2  15        3.08      -19.03     26.80 o
  -6   2  15      721.17      816.88     47.56 o
  -5   2  15        3.71        4.12     20.44 o
  -4   2  15     1112.94     1105.70     45.57 o
  -3   2  15       63.82       37.25     17.68 o
  -2   2  15      216.10      129.52     20.71 o
  -1   2  15      348.53      325.66     25.25 o
   0   2  15       70.80       93.62     14.00 o
   1   2  15      950.10      959.35     28.71 o
   2   2  15      196.48      163.30     19.38 o
   3   2  15        3.35       -4.86     18.21 o
   4   2  15      269.14      239.97     28.81 o
   5   2  15        7.03       -6.74     22.70 o
   6   2  15      306.08      364.71     38.94 o
  -7   3  15      163.04       67.49     36.64 o
  -6   3  15      560.45      540.71     40.79 o
  -5   3  15     1842.65     1748.35     57.97 o
  -4   3  15     1576.41     1543.55     51.66 o
  -3   3  15     3277.29     3268.56     75.14 o
  -2   3  15     1914.49     1963.14     54.12 o
  -1   3  15     5284.24     4886.99     92.83 o
   0   3  15     1367.73     1392.24     42.78 o
   1   3  15      282.57      279.21     18.88 o
   2   3  15      752.80      763.65     33.13 o
   3   3  15      136.47      125.44     31.08 o
   4   3  15      273.86      251.06     30.43 o
   5   3  15      443.15      450.65     38.86 o
   6   3  15        0.23        0.94     26.92 o
  -7   4  15       29.98      -14.02     28.78 o
  -6   4  15      408.48      438.33     33.44 o
  -5   4  15       14.79       14.06     18.81 o
  -4   4  15        7.16       -2.90     16.63 o
  -3   4  15      216.15      187.63     23.24 o
  -2   4  15      388.78      419.47     29.05 o
  -1   4  15     5312.03     5014.36     94.68 o
   0   4  15     4010.02     4122.07     72.02 o
   1   4  15     2867.56     2839.87     82.20 o
   2   4  15     5149.76     5114.54     87.25 o
   3   4  15     2487.21     2495.18     65.97 o
   4   4  15     1726.07     1815.84     58.44 o
   5   4  15      732.53      868.38     47.73 o
   6   4  15      115.76      138.14     36.65 o
  -7   5  15      319.24      402.89     40.55 o
  -6   5  15      172.68      153.12     26.25 o
  -5   5  15      880.29      836.48     40.76 o
  -4   5  15     1321.07     1272.35     42.40 o
  -3   5  15      211.47      176.64     20.88 o
  -2   5  15     5374.02     5012.93     99.08 o
  -1   5  15      446.96      460.95     33.93 o
   0   5  15     4293.17     4246.29    104.35 o
   1   5  15       46.49       48.76     13.18 o
   2   5  15       75.40       64.66     16.60 o
   3   5  15      275.70      252.83     23.53 o
   4   5  15      195.83      195.10     28.74 o
   5   5  15       37.84       10.67     23.66 o
   6   5  15      106.10       83.58     33.49 o
  -7   6  15      263.99      271.97     37.76 o
  -6   6  15        0.09      -20.62     21.49 o
  -5   6  15      464.09      457.94     32.09 o
  -4   6  15       22.55      -15.91     15.91 o
  -3   6  15     1596.85     1399.98     42.14 o
  -2   6  15       23.06       -4.05     16.38 o
  -1   6  15      181.47       93.01     16.18 o
   0   6  15      282.22      273.51     20.39 o
   1   6  15        1.10       16.47     18.44 o
   2   6  15      575.79      567.30     28.68 o
   3   6  15       10.59      -14.94     14.94 o
   4   6  15       10.02      -18.75     18.75 o
   5   6  15      189.05      148.58     32.92 o
   6   6  15        5.07      -26.35     30.72 o
  -7   7  15      280.34      281.93     36.09 o
  -6   7  15      299.05      231.57     29.35 o
  -5   7  15      480.94      569.81     34.83 o
  -4   7  15     2471.88     2457.06     59.80 o
  -3   7  15        3.40      -14.74     14.74 o
  -2   7  15     4562.72     4469.13     79.57 o
  -1   7  15       16.34       -7.72     12.72 o
   0   7  15     1263.11     1263.28     36.41 o
   1   7  15        9.34       -9.34     13.13 o
   2   7  15      474.27      510.15     27.85 o
   3   7  15       89.50       71.27     18.10 o
   4   7  15      158.96      176.48     27.42 o
   5   7  15       51.64       42.11     31.48 o
   6   7  15       23.01      -32.53     32.53 o
  -7   8  15        9.17      -21.59     28.56 o
  -6   8  15      186.24      260.36     33.62 o
  -5   8  15       50.60       59.55     21.44 o
  -4   8  15       82.45       48.28     19.34 o
  -3   8  15        8.05      -10.76     15.12 o
  -2   8  15     2237.32     2009.83     49.37 o
  -1   8  15      665.72      708.73     29.43 o
   0   8  15     4590.05     4631.96     79.08 o
   1   8  15      906.09      931.57     32.35 o
   2   8  15     4372.70     4611.66     81.54 o
   3   8  15      302.19      354.56     25.73 o
   4   8  15     1578.03     1709.87     56.54 o
   5   8  15      212.48      289.60     59.47 o
   6   8  15      274.96      424.71     56.68 o
  -7   9  15      159.77      105.41     33.04 o
  -6   9  15      888.13      983.70     53.99 o
  -5   9  15      166.10      136.21     29.95 o
  -4   9  15     1019.06      968.11     44.82 o
  -3   9  15      195.60      168.69     21.48 o
  -2   9  15     1890.88     1813.81     64.67 o
  -1   9  15     1019.43      991.21     33.72 o
   0   9  15     1863.07     1762.34     71.90 o
   1   9  15        3.50      -13.48     13.48 o
   2   9  15      291.24      289.97     23.13 o
   3   9  15      183.36      134.83     20.66 o
   4   9  15        8.50       26.89     26.20 o
   5   9  15      181.97      137.45     33.89 o
   6   9  15       22.57       -2.91     30.84 o
  -7  10  15       38.84        6.42     29.48 o
  -6  10  15       74.12       70.37     28.14 o
  -5  10  15      709.38      706.30     38.37 o
  -4  10  15      302.57      306.46     27.46 o
  -3  10  15        8.97       -3.13     16.30 o
  -2  10  15        1.20      -11.63     14.60 o
  -1  10  15      179.31      139.25     16.46 o
   0  10  15       76.95       69.44     15.46 o
   1  10  15       14.66       12.36     17.81 o
   2  10  15      258.06      260.84     23.02 o
   3  10  15      177.56      169.76     21.79 o
   4  10  15       49.60       27.46     34.63 o
   5  10  15      203.56      213.59     48.85 o
   6  10  15       36.92       27.26     35.08 o
  -6  11  15      343.40      379.10     38.30 o
  -5  11  15      695.21      829.71     62.60 o
  -4  11  15     2471.77     2397.54     60.06 o
  -3  11  15     2339.50     2395.50     73.56 o
  -2  11  15     2290.39     2193.85     46.91 o
  -1  11  15     2830.34     2739.80     51.54 o
   0  11  15     1371.14     1330.91     48.80 o
   1  11  15     1915.91     1816.67     73.86 o
   2  11  15       72.54       44.61     16.83 o
   3  11  15      362.24      334.94     26.55 o
   4  11  15       88.46       83.02     24.73 o
   5  11  15        7.11       -0.86     29.78 o
   6  11  15      136.90      131.57     38.77 o
  -6  12  15       25.26       21.10     27.48 o
  -5  12  15      708.78      837.65     47.39 o
  -4  12  15       35.49       15.40     19.31 o
  -3  12  15       46.52       21.17     24.47 o
  -2  12  15      109.18       78.99     16.42 o
  -1  12  15     1291.61     1416.14     36.51 o
   0  12  15      725.98      760.29     35.55 o
   1  12  15     2105.73     2288.27     64.73 o
   2  12  15      974.19      907.38     36.83 o
   3  12  15     1743.45     1752.10     56.12 o
   4  12  15      271.53      268.77     31.47 o
   5  12  15      497.98      648.57     65.93 o
  -6  13  15      125.87      162.76     33.61 o
  -5  13  15      325.48      338.53     35.12 o
  -4  13  15      173.44      115.29     37.57 o
  -3  13  15     1565.22     1480.78     58.41 o
  -2  13  15        0.00        3.45     13.86 o
  -1  13  15      811.08      815.29     30.23 o
   0  13  15        0.11      -14.92     14.92 o
   1  13  15      282.46      331.41     27.81 o
   2  13  15      798.71      782.46     33.84 o
   3  13  15        1.57      -18.99     19.80 o
   4  13  15      252.42      187.45     28.78 o
   5  13  15       44.72       49.05     32.29 o
  -6  14  15      592.05      591.33     43.82 o
  -5  14  15        7.34      -10.34     33.68 o
  -4  14  15      765.89      805.12     84.21 o
  -3  14  15       32.02       36.55     23.00 o
  -2  14  15       31.64       15.79     15.10 o
  -1  14  15       30.89        5.08     14.77 o
   0  14  15        0.56       -0.80     16.58 o
   1  14  15      396.33      398.21     28.87 o
   2  14  15      156.44      144.65     24.71 o
   3  14  15      256.57      213.69     27.46 o
   4  14  15      102.18       81.88     26.90 o
   5  14  15       46.16       51.39     35.08 o
  -6  15  15       98.90      164.18     43.75 o
  -5  15  15      388.02      408.64     43.56 o
  -4  15  15      608.79      786.68     51.70 o
  -3  15  15     1328.94     1252.90     80.84 o
  -2  15  15      394.64      390.01     26.88 o
  -1  15  15     2545.06     2476.08     50.62 o
   0  15  15      638.81      738.41     42.75 o
   1  15  15      295.12      313.26     27.49 o
   2  15  15      843.67      894.95     42.62 o
   3  15  15        1.51      -27.24     27.24 o
   4  15  15      136.53      108.40     27.01 o
   5  15  15       44.32       42.71     44.06 o
  -6  16  15      251.61      330.69     46.28 o
  -5  16  15       22.49       -3.03     27.06 o
  -4  16  15      135.10      146.76     31.75 o
  -3  16  15       56.87       48.19     33.80 o
  -2  16  15        0.01      -13.44     16.15 o
  -1  16  15      425.55      365.03     31.03 o
   0  16  15      280.93      306.96     28.62 o
   1  16  15     1957.70     1933.88     66.70 o
   2  16  15     1144.27     1124.87     56.41 o
   3  16  15     1231.59     1281.65     51.77 o
   4  16  15      168.00      160.60     31.22 o
   5  16  15      333.77      308.53     45.06 o
  -5  17  15      211.12      194.67     38.17 o
  -4  17  15       66.03       21.17     27.40 o
  -3  17  15      505.98      459.69     57.81 o
  -2  17  15      779.12      850.68     48.45 o
  -1  17  15      170.48      165.44     24.05 o
   0  17  15      351.82      363.73     30.15 o
   1  17  15       19.60       35.45     22.64 o
   2  17  15        0.19      -22.64     22.64 o
   3  17  15       17.72       15.72     23.04 o
   4  17  15      460.27      399.60     43.01 o
   5  17  15        3.62        3.83     31.66 o
  -5  18  15      100.26       52.10     34.18 o
  -4  18  15        0.78        1.90     26.12 o
  -3  18  15       27.51        4.40     26.00 o
  -2  18  15      114.77      157.37     41.43 o
  -1  18  15        5.92      -13.54     17.29 o
   0  18  15        3.54        2.32     18.99 o
   1  18  15      244.81      193.48     34.08 o
   2  18  15       20.47       17.17     25.60 o
   3  18  15        0.58      -22.60     22.60 o
   4  18  15       33.35        2.86     26.45 o
  -5  19  15       48.72       64.56     34.41 o
  -4  19  15      981.95     1154.24     62.23 o
  -3  19  15      565.28      635.34     47.88 o
  -2  19  15     2104.96     2184.40     62.93 o
  -1  19  15      218.16      183.88     25.27 o
   0  19  15      859.74      953.25     51.45 o
   1  19  15       49.15       39.00     24.89 o
   2  19  15      298.78      309.51     37.16 o
   3  19  15      180.20      152.58     30.55 o
   4  19  15        7.07       -7.05     25.62 o
  -5  20  15      131.31      116.02     38.79 o
  -4  20  15      120.43      117.66     34.69 o
  -3  20  15      399.14      466.54     36.67 o
  -2  20  15      327.29      406.91     44.53 o
  -1  20  15      649.06      687.80     45.37 o
   0  20  15     1217.23     1226.39     56.25 o
   1  20  15      165.41      176.70     34.31 o
   2  20  15      909.52      963.64     86.96 o
   3  20  15      171.49      186.94     37.52 o
   4  20  15      467.84      560.12     46.83 o
  -4  21  15      653.56      752.01     56.26 o
  -3  21  15        0.25        6.70     23.39 o
  -2  21  15      118.86      111.68     26.60 o
  -1  21  15       34.26       45.24     32.48 o
   0  21  15      122.38      202.34     40.06 o
   1  21  15       65.31       68.35     38.51 o
   2  21  15       48.41       32.66     30.84 o
   3  21  15       33.98       -0.34     29.55 o
  -4  22  15        0.99      -28.31     28.31 o
  -3  22  15      118.12      153.43     29.49 o
  -2  22  15      140.92      169.16     34.16 o
  -1  22  15       25.15        5.66     31.26 o
   0  22  15      330.01      392.65     92.59 o
   1  22  15      105.75      151.07     33.14 o
   2  22  15       95.72      103.93     36.46 o
   3  22  15        0.93        1.10     31.66 o
  -4  23  15      639.21      816.98    106.47 o
  -3  23  15      190.20      240.06     32.74 o
  -2  23  15      561.02      659.61     57.24 o
  -1  23  15      236.56      311.65     44.29 o
   0  23  15      552.17      571.83     67.29 o
   1  23  15       96.61       94.34     30.50 o
   2  23  15        1.21      -27.24     27.24 o
   3  23  15        2.23       10.32     32.29 o
  -3  24  15       12.08        5.09     27.93 o
  -2  24  15      138.48      172.90     43.05 o
  -1  24  15      126.35       83.51     37.44 o
   0  24  15      722.26     1010.69    133.83 o
   1  24  15      121.45       84.48     35.56 o
   2  24  15      368.53      403.85     44.34 o
  -2  25  15       17.11       16.62     37.92 o
  -1  25  15        3.07       26.98     35.41 o
   0  25  15       12.60       15.43     36.74 o
   1  25  15        5.34        8.53     38.78 o
   2  25  15       12.87       28.61     43.77 o
  -1  26  15        5.19      -22.96     35.05 o
   0  26  15       62.05       43.13     39.01 o
   1  26  15        4.47      -46.58     46.58 o
  -6   0  16      370.76      264.31     48.18 o
  -4   0  16     1736.20     1717.29     79.46 o
  -2   0  16    13093.77    12939.54    413.25 o
   0   0  16    13417.52    12861.74    278.75 o
   2   0  16     5445.85     5564.50    151.46 o
   4   0  16     1146.96     1211.76     69.16 o
   6   0  16       11.16      -19.11     38.00 o
  -7   1  16        1.16       -4.65     28.72 o
  -6   1  16      568.96      548.18     42.34 o
  -5   1  16       54.66       29.53     23.23 o
  -4   1  16     2333.80     2308.51     65.97 o
  -3   1  16        8.46        4.57     17.41 o
  -2   1  16      946.29      994.85     39.99 o
  -1   1  16       36.36      -16.51     16.51 o
   0   1  16        1.18      -15.30     15.30 o
   1   1  16      822.90      852.27     28.29 o
   2   1  16       37.28       46.26     17.00 o
   3   1  16     1216.79     1226.31     46.77 o
   4   1  16      546.65      695.86     50.84 o
   5   1  16       67.61       32.00     25.58 o
   6   1  16       68.78       86.55     31.52 o
  -7   2  16      104.62      116.70     32.17 o
  -6   2  16       79.38       82.22     27.45 o
  -5   2  16       22.88       21.05     22.28 o
  -4   2  16       16.46       32.55     20.31 o
  -3   2  16      138.19      179.32     24.14 o
  -2   2  16       37.35       13.48     17.14 o
  -1   2  16      834.34      891.12     36.87 o
   0   2  16      181.93      186.58     19.37 o
   1   2  16      148.96      155.57     17.28 o
   2   2  16       69.19       56.00     16.87 o
   3   2  16      277.06      229.23     27.65 o
   4   2  16      393.91      458.92     37.53 o
   5   2  16      354.82      342.14     35.27 o
   6   2  16       61.50       26.83     29.67 o
  -7   3  16      116.25       95.83     47.63 o
  -6   3  16      337.98      298.32     34.53 o
  -5   3  16     1009.06     1126.67     51.27 o
  -4   3  16     1304.66     1319.53     50.18 o
  -3   3  16      995.65     1018.13     42.72 o
  -2   3  16     1105.29      972.27     40.12 o
  -1   3  16     1600.50     1577.96     47.77 o
   0   3  16      257.82      184.67     18.96 o
   1   3  16      573.59      598.25     25.37 o
   2   3  16     1059.13     1042.01     36.25 o
   3   3  16       90.59       40.61     22.01 o
   4   3  16       25.75       36.73     22.37 o
   5   3  16       30.26      -21.27     25.58 o
   6   3  16        9.95       21.51     32.95 o
  -7   4  16       47.18       68.14     30.77 o
  -6   4  16      247.97      313.72     34.47 o
  -5   4  16      228.26      203.09     29.00 o
  -4   4  16      211.29      190.75     26.74 o
  -3   4  16     1386.64     1288.82     46.59 o
  -2   4  16      380.14      415.32     29.78 o
  -1   4  16     3491.11     3319.18     73.56 o
   0   4  16     1339.41     1333.59     38.04 o
   1   4  16     1358.31     1298.64     33.88 o
   2   4  16     1176.62     1197.52     38.80 o
   3   4  16     1642.70     1825.34     57.00 o
   4   4  16       24.83       29.89     23.19 o
   5   4  16       90.81       77.98     27.75 o
   6   4  16      139.62      134.83     39.41 o
  -7   5  16      519.89      576.59     55.05 o
  -6   5  16      321.67      330.89     32.82 o
  -5   5  16     1980.43     1966.32     56.72 o
  -4   5  16      108.68       80.64     22.11 o
  -3   5  16     1868.96     1710.79     53.68 o
  -2   5  16      879.61      868.26     37.82 o
  -1   5  16       23.66       15.94     17.11 o
   0   5  16      951.26     1001.89     40.54 o
   1   5  16      570.53      650.22     29.68 o
   2   5  16      998.03      977.09     35.74 o
   3   5  16      100.40       95.18     23.28 o
   4   5  16      255.87      218.76     30.37 o
   5   5  16      123.09      121.91     33.07 o
   6   5  16       50.02       37.28     34.81 o
  -7   6  16       27.09       30.58     31.09 o
  -6   6  16       82.80      108.20     25.87 o
  -5   6  16        0.58        7.88     20.99 o
  -4   6  16      266.49      270.95     25.92 o
  -3   6  16        1.35       18.69     18.79 o
  -2   6  16      190.75      219.19     30.11 o
  -1   6  16      438.11      444.11     30.04 o
   0   6  16      288.28      248.22     21.47 o
   1   6  16       31.15       15.84     14.88 o
   2   6  16       64.75       52.97     17.34 o
   3   6  16      393.99      382.02     31.72 o
   4   6  16      554.68      544.90     37.54 o
   5   6  16      182.89      104.70     33.96 o
   6   6  16      688.42      834.71     62.89 o
  -7   7  16      817.25     1002.97     57.82 o
  -6   7  16      385.12      418.57     35.61 o
  -5   7  16     1735.97     1719.30     53.36 o
  -4   7  16       15.59       -9.88     17.43 o
  -3   7  16     2813.22     2720.15     61.59 o
  -2   7  16       95.34      107.35     21.35 o
  -1   7  16     1360.30     1289.77     44.35 o
   0   7  16     1381.59     1466.95     45.85 o
   1   7  16        3.23       -0.52     17.37 o
   2   7  16      917.69      839.05     34.20 o
   3   7  16       50.12       84.19     19.29 o
   4   7  16      579.55      645.77     44.76 o
   5   7  16       78.58      176.62     39.20 o
   6   7  16       67.02        7.99     39.14 o
  -7   8  16        6.35        7.23     56.68 o
  -6   8  16      331.72      352.17     53.41 o
  -5   8  16       94.70       60.39     22.20 o
  -4   8  16       57.26       21.75     20.45 o
  -3   8  16     2519.08     2393.34     57.66 o
  -2   8  16        4.82       18.70     19.07 o
  -1   8  16     4795.38     4560.24     91.03 o
   0   8  16       43.12       37.67     15.54 o
   1   8  16     4562.25     4525.85    125.78 o
   2   8  16      201.45      233.56     22.21 o
   3   8  16      732.86      847.58     37.09 o
   4   8  16      153.94      109.30     27.73 o
   5   8  16      215.94      252.95     39.88 o
   6   8  16        0.27      -14.91     35.11 o
  -6   9  16      233.93      285.47     45.70 o
  -5   9  16      293.49      291.92     29.75 o
  -4   9  16      492.96      497.27     32.72 o
  -3   9  16      904.74      816.02     37.18 o
  -2   9  16      147.77      120.31     19.52 o
  -1   9  16      483.87      570.86     28.81 o
   0   9  16      571.42      635.24     29.79 o
   1   9  16      465.80      572.23     33.56 o
   2   9  16      815.78      852.92     34.63 o
   3   9  16        9.55      -16.09     16.09 o
   4   9  16      682.92      765.90     52.52 o
   5   9  16       11.92       39.71     30.32 o
  -6  10  16        5.73      -24.74     25.74 o
  -5  10  16      102.21       79.84     22.94 o
  -4  10  16        2.67      -13.17     17.79 o
  -3  10  16       95.40      115.58     21.24 o
  -2  10  16       93.72      100.03     19.69 o
  -1  10  16      268.44      301.05     25.88 o
   0  10  16       25.61       42.08     17.87 o
   1  10  16       16.48      -10.39     16.30 o
   2  10  16      169.39      100.51     18.65 o
   3  10  16      323.86      318.55     26.62 o
   4  10  16      486.12      380.74     41.86 o
   5  10  16      120.42       32.61     45.53 o
  -6  11  16      858.88     1040.31     54.78 o
  -5  11  16      203.28      235.94     31.99 o
  -4  11  16      836.46      904.82     51.48 o
  -3  11  16      331.93      264.68     25.69 o
  -2  11  16     1554.14     1536.88     50.35 o
  -1  11  16       76.21       90.75     15.90 o
   0  11  16      467.23      508.88     32.05 o
   1  11  16      292.34      249.39     25.47 o
   2  11  16       39.17       56.17     33.32 o
   3  11  16      594.81      513.09     45.13 o
   4  11  16       11.46        6.47     29.97 o
   5  11  16      197.73      139.04     36.51 o
  -6  12  16       16.16       25.70     43.90 o
  -5  12  16      226.39      224.60     30.91 o
  -4  12  16      474.82      456.85     32.17 o
  -3  12  16      511.48      443.57     30.01 o
  -2  12  16     2196.23     2117.05     68.42 o
  -1  12  16     1112.40     1001.28     32.07 o
   0  12  16     4709.03     4658.33     93.58 o
   1  12  16      464.70      432.81     31.25 o
   2  12  16     1528.62     1523.94     72.37 o
   3  12  16      140.71      145.02     31.23 o
   4  12  16      356.59      346.63     41.14 o
   5  12  16       47.73       46.61     33.65 o
  -6  13  16      299.04      290.87     35.86 o
  -5  13  16      317.39      327.41     35.90 o
  -4  13  16      630.32      636.34     41.96 o
  -3  13  16        1.81      -17.27     17.27 o
  -2  13  16      519.48      515.94     32.29 o
  -1  13  16      478.10      477.30     24.96 o
   0  13  16       62.45       58.09     19.55 o
   1  13  16      783.87      831.53     39.39 o
   2  13  16      168.12      143.55     23.91 o
   3  13  16      369.80      349.00     32.70 o
   4  13  16      105.32       94.38     27.16 o
   5  13  16      109.47       86.96     33.95 o
  -6  14  16       10.52       49.67     30.22 o
  -5  14  16       99.98      129.33     30.69 o
  -4  14  16      343.71      399.94     44.38 o
  -3  14  16      211.79      224.75     24.08 o
  -2  14  16       50.69       76.40     19.80 o
  -1  14  16      409.22      445.31     25.03 o
   0  14  16      353.88      366.76     29.62 o
   1  14  16      167.57      198.39     26.02 o
   2  14  16      402.36      435.51     39.17 o
   3  14  16      125.74       60.10     24.10 o
   4  14  16       22.45       22.64     25.34 o
   5  14  16      425.14      347.62     45.64 o
  -6  15  16      739.79      792.13     64.83 o
  -5  15  16        2.76       10.69     27.35 o
  -4  15  16     1758.47     1784.95     76.11 o
  -3  15  16      417.15      417.49     40.21 o
  -2  15  16      691.75      661.42     33.28 o
  -1  15  16      319.20      394.49     26.87 o
   0  15  16        4.03       -9.51     17.36 o
   1  15  16      792.68      906.70     42.32 o
   2  15  16      151.26      149.43     34.00 o
   3  15  16      155.55       79.88     25.40 o
   4  15  16      318.80      323.88     43.63 o
   5  15  16        7.85        5.31     34.07 o
  -5  16  16        0.70       24.56     31.62 o
  -4  16  16      671.13      673.29     67.94 o
  -3  16  16      206.78      186.84     29.27 o
  -2  16  16     2731.31     2494.53     53.69 o
  -1  16  16      448.50      532.56     34.24 o
   0  16  16     2782.77     2736.72     69.11 o
   1  16  16      133.20      110.42     26.80 o
   2  16  16     1367.78     1393.75     81.04 o
   3  16  16       13.64        1.56     24.36 o
   4  16  16      511.22      445.45     39.44 o
  -5  17  16      568.55      570.83     72.51 o
  -4  17  16       71.94       79.94     35.85 o
  -3  17  16       43.62        6.04     29.93 o
  -2  17  16       28.92       20.52     17.53 o
  -1  17  16      297.07      315.05     29.36 o
   0  17  16       89.66      112.73     23.03 o
   1  17  16      110.15       74.33     26.96 o
   2  17  16       64.80       69.78     27.37 o
   3  17  16      128.93       71.08     28.90 o
   4  17  16      188.32       94.93     40.95 o
  -5  18  16        0.47      -32.13     32.16 o
  -4  18  16       97.96       90.34     31.32 o
  -3  18  16       37.22       25.90     28.52 o
  -2  18  16      597.61      642.78     82.35 o
  -1  18  16      337.24      396.63     36.13 o
   0  18  16      300.31      279.99     51.45 o
   1  18  16      217.68      233.85     32.67 o
   2  18  16        2.48      -10.80     27.06 o
   3  18  16      108.26       59.98     32.34 o
   4  18  16       45.45       32.98     27.91 o
  -5  19  16      845.33      897.60     79.33 o
  -4  19  16      282.85      306.63     40.39 o
  -3  19  16      365.70      458.15     43.96 o
  -2  19  16        8.58       -4.94     23.26 o
  -1  19  16      265.51      275.57     31.21 o
   0  19  16       12.48       -9.00     24.04 o
   1  19  16        9.54       25.24     25.84 o
   2  19  16       40.51       40.25     29.04 o
   3  19  16       21.69       28.94     30.08 o
   4  19  16       12.47      -27.83     27.83 o
  -4  20  16       67.41       50.38     42.89 o
  -3  20  16      216.17      244.15     38.25 o
  -2  20  16       17.69       -9.29     22.53 o
  -1  20  16     1302.61     1444.98     98.94 o
   0  20  16       11.91      -26.03     26.03 o
   1  20  16      833.44      899.39     53.70 o
   2  20  16        7.33      -18.00     26.38 o
   3  20  16      239.19      258.00     39.97 o
  -4  21  16       16.88       -7.67     30.94 o
  -3  21  16      104.96      131.60     31.91 o
  -2  21  16      109.68      130.18     30.45 o
  -1  21  16      326.69      359.06     47.31 o
   0  21  16      187.26      141.80     53.70 o
   1  21  16       21.67       39.42     27.15 o
   2  21  16      711.64      799.68     53.95 o
   3  21  16       22.46       23.92     34.11 o
  -3  22  16       10.64       39.11     31.61 o
  -2  22  16        8.72      -13.18     28.07 o
  -1  22  16      157.27      267.77     44.66 o
   0  22  16        4.52        6.51     30.00 o
   1  22  16      373.23      461.01     48.47 o
   2  22  16       78.20       80.68     32.57 o
   3  22  16       48.84       -5.87     42.53 o
  -3  23  16      592.18      674.53     57.12 o
  -2  23  16      195.22      188.51     40.68 o
  -1  23  16      138.83       99.96     39.03 o
   0  23  16      377.53      361.14     48.30 o
   1  23  16       21.81      -24.05     26.25 o
   2  23  16       39.38       38.91     50.46 o
  -2  24  16      161.17      216.88     43.53 o
  -1  24  16      341.90      421.26     52.59 o
   0  24  16      374.67      391.25     53.28 o
   1  24  16      401.67      357.38     53.02 o
  -1  25  16      169.06      283.47     58.68 o
   0  25  16       24.35      -22.43     37.45 o
  -7   0  17      102.00      106.97     46.15 o
  -5   0  17      769.68      746.97     63.03 o
  -3   0  17     3448.83     3448.52    192.28 o
  -1   0  17     3922.55     3412.93    107.86 o
   1   0  17      735.55      742.75     41.06 o
   3   0  17      319.55      386.95     47.42 o
   5   0  17      194.40      198.70     69.70 o
  -7   1  17      436.88      495.82     44.83 o
  -6   1  17        9.18       -5.93     26.18 o
  -5   1  17      836.11      963.44     49.89 o
  -4   1  17      233.45      269.71     35.98 o
  -3   1  17      102.74      121.95     24.00 o
  -2   1  17     1472.26     1521.73     50.05 o
  -1   1  17      306.02      302.96     26.38 o
   0   1  17     3171.03     3264.07     73.29 o
   1   1  17        1.74       12.25     13.96 o
   2   1  17     1049.00     1123.88     43.86 o
   3   1  17       56.92       17.28     21.77 o
   4   1  17       46.88       56.98     24.93 o
   5   1  17       11.33      -24.60     24.60 o
   6   1  17       47.01       12.60     32.64 o
  -7   2  17       12.76      -13.61     28.15 o
  -6   2  17      254.84      255.26     47.15 o
  -5   2  17        2.78      -21.30     21.30 o
  -4   2  17      346.10      431.63     45.29 o
  -3   2  17      161.05      141.10     23.28 o
  -2   2  17       34.46        3.40     18.18 o
  -1   2  17       42.48       20.61     17.58 o
   0   2  17      209.01      240.44     24.70 o
   1   2  17       88.57       50.87     17.96 o
   2   2  17     1622.72     1651.04     52.28 o
   3   2  17      355.13      320.60     31.01 o
   4   2  17     1344.42     1429.99     54.15 o
   5   2  17      544.38      626.17     44.24 o
   6   2  17      549.57      728.52     51.58 o
  -7   3  17      362.01      304.95     58.57 o
  -6   3  17      811.55      953.52     53.50 o
  -5   3  17      170.84      170.18     29.99 o
  -4   3  17      619.42      762.06     42.32 o
  -3   3  17      146.01      163.47     26.23 o
  -2   3  17      502.70      617.97     49.78 o
  -1   3  17     3277.19     3169.44     73.03 o
   0   3  17      188.03      206.42     24.00 o
   1   3  17     1720.21     1774.29     45.29 o
   2   3  17      109.03       63.63     19.07 o
   3   3  17     1441.35     1554.34     53.90 o
   4   3  17       19.04      -22.93     22.93 o
   5   3  17       50.62       66.49     27.42 o
  -6   4  17       84.17       66.54     30.56 o
  -5   4  17     1368.45     1304.31     54.91 o
  -4   4  17      966.24      978.76     47.76 o
  -3   4  17     2079.59     1892.58     58.25 o
  -2   4  17     2083.10     1897.33     56.67 o
  -1   4  17     1546.44     1446.31     47.59 o
   0   4  17     2694.00     2486.30     62.25 o
   1   4  17      559.20      608.69     34.51 o
   2   4  17        4.90       -3.56     17.16 o
   3   4  17       76.37       48.14     24.34 o
   4   4  17       34.37       24.06     22.28 o
   5   4  17        1.89      -16.48     24.97 o
  -6   5  17      254.15      277.55     37.96 o
  -5   5  17        6.15       12.15     22.71 o
  -4   5  17       29.65       12.47     20.95 o
  -3   5  17      891.06     1023.32     45.75 o
  -2   5  17      276.27      285.77     27.73 o
  -1   5  17     1281.47     1324.08     45.35 o
   0   5  17      787.13      792.00     36.98 o
   1   5  17      599.05      684.22     54.15 o
   2   5  17      598.02      655.83     32.61 o
   3   5  17       21.84      -14.87     20.78 o
   4   5  17      221.58      271.62     31.99 o
   5   5  17       26.21       25.55     25.98 o
  -6   6  17      124.12      133.68     30.45 o
  -5   6  17      128.04       98.83     27.27 o
  -4   6  17       60.70       31.43     22.65 o
  -3   6  17      426.15      505.30     35.37 o
  -2   6  17       31.84        6.04     19.11 o
  -1   6  17        0.46      -18.91     18.91 o
   0   6  17      240.64      216.95     21.53 o
   1   6  17     1265.82     1301.27     51.12 o
   2   6  17       28.21        3.65     16.09 o
   3   6  17     2224.98     2228.18     68.12 o
   4   6  17        9.95       -4.33     23.49 o
   5   6  17      785.91      937.50     61.38 o
  -6   7  17      137.96      159.81     29.84 o
  -5   7  17      106.29       99.99     24.26 o
  -4   7  17      338.89      289.11     27.53 o
  -3   7  17      573.92      680.47     42.82 o
  -2   7  17        0.05      -12.06     17.12 o
  -1   7  17     1662.47     1724.57     51.72 o
   0   7  17      330.32      438.53     26.30 o
   1   7  17     1198.66     1270.72     55.72 o
   2   7  17      448.64      529.63     30.03 o
   3   7  17       36.17       37.35     21.72 o
   4   7  17      250.92      321.06     33.08 o
   5   7  17        8.98       16.72     30.88 o
  -6   8  17      478.57      489.71     42.20 o
  -5   8  17      243.83      258.44     30.13 o
  -4   8  17     2068.39     1800.06     52.76 o
  -3   8  17      330.22      377.38     30.75 o
  -2   8  17     3351.38     2978.53     73.20 o
  -1   8  17      638.49      636.18     36.06 o
   0   8  17     1458.26     1246.32     39.58 o
   1   8  17        1.24      -15.11     16.77 o
   2   8  17      486.44      543.12     30.94 o
   3   8  17       20.88      -15.14     20.14 o
   4   8  17      144.30      184.01     30.38 o
   5   8  17        4.74       10.28     32.60 o
  -6   9  17      360.73      378.81     37.49 o
  -5   9  17       28.42       -5.62     20.34 o
  -4   9  17      374.08      397.35     30.58 o
  -3   9  17      439.81      479.19     30.78 o
  -2   9  17      142.17      141.20     38.32 o
  -1   9  17     1212.26     1291.49     45.06 o
   0   9  17        0.47      -15.79     16.89 o
   1   9  17     1309.54     1256.21     50.61 o
   2   9  17        6.37      -11.13     19.43 o
   3   9  17      602.79      604.40     41.40 o
   4   9  17       20.89      -26.95     26.95 o
   5   9  17       13.95        0.44     33.39 o
  -6  10  17       61.97       56.50     29.27 o
  -5  10  17       35.47       20.75     22.68 o
  -4  10  17      178.16      190.83     30.64 o
  -3  10  17        9.88      -14.21     17.15 o
  -2  10  17      306.64      267.13     27.83 o
  -1  10  17      196.71      184.14     24.27 o
   0  10  17        0.05      -17.60     17.60 o
   1  10  17     1104.72     1139.21     42.97 o
   2  10  17      108.93      109.17     23.49 o
   3  10  17      918.68      959.51     40.73 o
   4  10  17      218.65      192.52     36.23 o
   5  10  17      335.81      376.99     47.79 o
  -6  11  17      205.61      198.15     35.43 o
  -5  11  17      616.03      732.45     51.42 o
  -4  11  17        0.26      -13.70     19.23 o
  -3  11  17      338.10      267.38     26.39 o
  -2  11  17      290.19      284.53     35.98 o
  -1  11  17       64.54       10.35     19.20 o
   0  11  17     1669.40     1623.95     51.11 o
   1  11  17       28.53        5.43     19.00 o
   2  11  17      677.90      660.75     38.03 o
   3  11  17       17.14        9.50     22.52 o
   4  11  17       12.00        9.17     29.44 o
   5  11  17        2.16       13.77     35.59 o
  -6  12  17       63.59       59.27     31.44 o
  -5  12  17      695.53      756.40     59.48 o
  -4  12  17       86.73       -4.42     21.96 o
  -3  12  17     2288.84     2161.97     71.67 o
  -2  12  17      233.13      120.02     21.56 o
  -1  12  17      668.58      692.94     50.42 o
   0  12  17       25.71       34.41     19.27 o
   1  12  17      488.42      484.72     40.06 o
   2  12  17      181.89      222.45     31.99 o
   3  12  17        0.13        0.26     25.76 o
   4  12  17      102.83       96.35     33.30 o
   5  12  17        0.23      -23.29     33.26 o
  -6  13  17        5.35        6.98     30.73 o
  -5  13  17       23.21       -2.63     24.89 o
  -4  13  17       94.85       93.53     29.48 o
  -3  13  17       72.68       59.09     20.53 o
  -2  13  17      847.05     1026.82     41.12 o
  -1  13  17      283.58      290.27     28.39 o
   0  13  17     1084.67     1168.65     44.75 o
   1  13  17      671.47      715.20     40.09 o
   2  13  17      488.72      467.87     43.50 o
   3  13  17       52.93       53.61     29.47 o
   4  13  17        3.88      -23.70     36.52 o
   5  13  17        0.92      -31.75     31.75 o
  -5  14  17        8.82      -20.64     25.74 o
  -4  14  17      295.35      326.32     34.23 o
  -3  14  17      139.06      101.50     23.67 o
  -2  14  17        1.97       -4.17     18.99 o
  -1  14  17      544.45      561.96     34.87 o
   0  14  17      119.69      129.82     23.08 o
   1  14  17       71.84       60.67     21.92 o
   2  14  17      586.78      561.90     44.51 o
   3  14  17        9.75        5.61     26.68 o
   4  14  17      539.67      562.82     49.79 o
  -5  15  17      463.36      476.67     42.09 o
  -4  15  17      366.19      429.04     39.00 o
  -3  15  17      253.19      206.63     31.45 o
  -2  15  17      263.88      239.59     25.47 o
  -1  15  17      310.27      392.22     38.55 o
   0  15  17       17.91       11.87     19.50 o
   1  15  17      144.11      213.59     30.44 o
   2  15  17      110.22       51.03     28.56 o
   3  15  17        3.32      -12.88     27.84 o
   4  15  17        8.74      -19.18     31.00 o
  -5  16  17      457.60      508.13     50.52 o
  -4  16  17        2.61      -24.42     24.42 o
  -3  16  17      961.40      975.49     49.06 o
  -2  16  17      211.50      180.06     24.11 o
  -1  16  17      959.20      928.66     43.19 o
   0  16  17       39.06       31.53     20.69 o
   1  16  17      462.65      501.43     86.77 o
   2  16  17       21.20      -18.83     23.41 o
   3  16  17      108.73       68.68     30.96 o
   4  16  17        3.53      -12.71     32.85 o
  -5  17  17       98.15       77.76     31.18 o
  -4  17  17       17.34      -11.96     24.91 o
  -3  17  17      463.12      528.65     38.69 o
  -2  17  17       16.49       14.99     20.13 o
  -1  17  17      200.47      276.75     33.70 o
   0  17  17      603.06      705.32     40.09 o
   1  17  17      695.83      813.47     51.64 o
   2  17  17      291.39      344.89     40.86 o
   3  17  17       65.52       80.09     32.17 o
   4  17  17        6.39      -23.45     31.98 o
  -4  18  17       19.51       -3.65     27.40 o
  -3  18  17      440.18      451.54     38.44 o
  -2  18  17        1.57      -24.65     24.65 o
  -1  18  17       24.40        9.02     25.95 o
   0  18  17      485.18      535.43     42.01 o
   1  18  17      353.88      316.39     36.67 o
   2  18  17     1021.49      986.98     59.87 o
   3  18  17      528.97      655.84     60.18 o
  -4  19  17      342.55      440.45     47.70 o
  -3  19  17      262.87      275.88     34.30 o
  -2  19  17      872.96      905.59     66.32 o
  -1  19  17      304.21      351.93     46.02 o
   0  19  17       70.27       -1.54     24.34 o
   1  19  17      881.27      947.28     55.88 o
   2  19  17       75.35      107.08     33.97 o
   3  19  17      194.52      272.85     43.22 o
  -4  20  17      814.48      918.95     71.68 o
  -3  20  17        1.06        1.02     29.44 o
  -2  20  17      869.86      864.47     66.92 o
  -1  20  17      206.14      181.14     38.98 o
   0  20  17      298.42      287.26     43.16 o
   1  20  17       24.62       25.18     26.61 o
   2  20  17      125.34      159.48     35.38 o
   3  20  17       46.94        7.55     33.12 o
  -3  21  17       31.49       22.11     37.46 o
  -2  21  17      155.06      196.35     44.22 o
  -1  21  17      575.75      631.73    133.95 o
   0  21  17       43.74       28.65     26.80 o
   1  21  17      115.53      110.16     33.16 o
   2  21  17       14.07      -25.90     28.16 o
  -3  22  17       14.32      -22.69     29.66 o
  -2  22  17      266.53      267.32     68.72 o
  -1  22  17       10.12      -27.36     34.93 o
   0  22  17       25.37       -1.59     30.94 o
   1  22  17      224.71      223.90     56.18 o
   2  22  17       19.64      -22.64     36.52 o
  -2  23  17      188.74      229.11     66.89 o
  -1  23  17       62.71       82.01     37.48 o
   0  23  17       73.88       11.25     36.87 o
   1  23  17       10.11      -28.17     28.17 o
  -1  24  17      117.86      127.20     43.38 o
   0  24  17      122.20      241.79     46.10 o
  -6   0  18     1229.04     1373.63     90.21 o
  -4   0  18     1305.15     1188.66     70.44 o
  -2   0  18      297.42      227.32     44.57 o
   0   0  18       92.24      128.67     50.60 o
   2   0  18        0.84      -31.15     31.15 o
   4   0  18      222.11      250.59     45.86 o
  -6   1  18       72.29       78.51     31.16 o
  -5   1  18      171.08      162.01     29.08 o
  -4   1  18      118.96      127.39     30.14 o
  -3   1  18     1129.53     1155.26     47.34 o
  -2   1  18        0.39       11.78     18.78 o
  -1   1  18      742.18      741.37     38.96 o
   0   1  18       27.12        1.21     17.38 o
   1   1  18      373.42      314.34     28.17 o
   2   1  18        1.57      -13.18     19.13 o
   3   1  18       70.65       59.11     24.99 o
   4   1  18       96.05       61.09     27.03 o
   5   1  18      181.15      213.31     34.44 o
  -6   2  18       74.58       47.08     35.40 o
  -5   2  18       60.33       66.76     26.60 o
  -4   2  18        0.58      -20.02     20.02 o
  -3   2  18      193.75      170.16     25.26 o
  -2   2  18      381.72      445.89     32.69 o
  -1   2  18     1930.32     1956.43     57.16 o
   0   2  18      845.23      928.98     39.35 o
   1   2  18     3116.22     3245.94     86.64 o
   2   2  18      647.27      721.89     39.01 o
   3   2  18     1738.47     1779.00     58.25 o
   4   2  18      129.76      156.51     30.89 o
   5   2  18      412.05      551.49     44.10 o
  -6   3  18       39.92       25.52     28.38 o
  -5   3  18       76.35       85.41     26.60 o
  -4   3  18      356.17      445.89     36.52 o
  -3   3  18      582.92      628.25     38.41 o
  -2   3  18     1239.94     1161.07     45.30 o
  -1   3  18      247.58      264.39     27.01 o
   0   3  18      752.65      747.43     37.45 o
   1   3  18       57.79       28.60     25.74 o
   2   3  18        4.40      -19.43     19.43 o
   3   3  18      125.18      169.14     27.82 o
   4   3  18        7.63       -0.29     24.63 o
   5   3  18       15.95        1.05     27.77 o
  -6   4  18      121.66      129.26     32.99 o
  -5   4  18      388.06      370.82     47.20 o
  -4   4  18      261.76      234.55     28.35 o
  -3   4  18      657.68      596.78     38.64 o
  -2   4  18      196.91      160.92     31.12 o
  -1   4  18       29.97      -13.44     18.45 o
   0   4  18       44.51       12.93     17.34 o
   1   4  18        0.16       -4.44     18.81 o
   2   4  18        8.39        3.51     25.46 o
   3   4  18        8.18      -21.15     21.15 o
   4   4  18      315.51      292.03     33.63 o
   5   4  18        0.69      -26.43     26.43 o
  -6   5  18      483.96      473.81     43.49 o
  -5   5  18      207.66      162.09     29.99 o
  -4   5  18      489.16      597.30     40.25 o
  -3   5  18      724.59      822.09     43.38 o
  -2   5  18      794.52      883.98     42.95 o
  -1   5  18     1340.23     1288.05     46.27 o
   0   5  18      532.96      523.62     32.95 o
   1   5  18      249.40      241.89     31.23 o
   2   5  18      117.60       96.73     23.42 o
   3   5  18        5.65      -13.27     22.01 o
   4   5  18        1.24      -23.31     23.31 o
   5   5  18      124.96       75.78     34.82 o
  -6   6  18       21.57       52.64     30.32 o
  -5   6  18       37.59       38.25     25.60 o
  -4   6  18       25.97        9.92     22.27 o
  -3   6  18       62.57        1.13     20.15 o
  -2   6  18      520.78      548.50     35.66 o
  -1   6  18      173.55      210.28     25.24 o
   0   6  18     2161.06     2211.48     59.97 o
   1   6  18      348.02      332.85     29.25 o
   2   6  18     2287.06     2456.47     66.68 o
   3   6  18      435.91      447.25     35.67 o
   4   6  18      941.72     1029.07     50.33 o
   5   6  18       72.85      118.44     37.07 o
  -6   7  18      135.02      111.66     32.20 o
  -5   7  18      259.32      303.82     37.57 o
  -4   7  18      962.43     1018.14     50.12 o
  -3   7  18      153.18      107.55     37.43 o
  -2   7  18      893.01      888.50     43.64 o
  -1   7  18       85.65       47.81     19.65 o
   0   7  18      241.06      138.53     27.68 o
   1   7  18      296.57      300.07     32.03 o
   2   7  18       17.15      -20.58     21.03 o
   3   7  18      166.95      113.94     26.04 o
   4   7  18        4.31      -22.75     22.75 o
   5   7  18       69.21       52.02     35.48 o
  -6   8  18      130.34       39.41     29.09 o
  -5   8  18      972.39     1167.56     49.92 o
  -4   8  18       18.53       13.98     23.09 o
  -3   8  18      670.54      655.28     41.26 o
  -2   8  18        9.16       -5.07     19.52 o
  -1   8  18      204.97      135.72     22.89 o
   0   8  18      175.56      228.27     28.74 o
   1   8  18       11.18      -11.53     19.82 o
   2   8  18        3.77       15.30     20.43 o
   3   8  18        2.73      -21.40     21.40 o
   4   8  18        0.08      -26.29     26.29 o
   5   8  18       88.25      104.49     38.28 o
  -6   9  18       77.84       77.32     28.95 o
  -5   9  18       44.93       58.38     24.23 o
  -4   9  18      858.68      909.45     42.46 o
  -3   9  18      201.17      218.05     32.01 o
  -2   9  18     1501.07     1527.04     52.03 o
  -1   9  18      209.81      260.75     30.44 o
   0   9  18     1117.12     1115.68     62.72 o
   1   9  18      221.77      277.99     30.59 o
   2   9  18       20.69       -0.98     20.82 o
   3   9  18       82.75       93.83     31.25 o
   4   9  18      256.02      297.44     51.82 o
   5   9  18       15.15       11.73     59.14 o
  -6  10  18       16.44      -27.23     27.23 o
  -5  10  18      196.86      172.41     28.32 o
  -4  10  18       42.15       33.01     21.59 o
  -3  10  18       11.23        1.55     18.92 o
  -2  10  18      662.11      744.19     52.18 o
  -1  10  18      266.77      328.78     29.66 o
   0  10  18     1842.30     1807.87     64.43 o
   1  10  18      911.26     1011.61     68.87 o
   2  10  18     1660.25     1695.42     55.08 o
   3  10  18     1094.22     1191.69     66.74 o
   4  10  18      533.35      625.37     70.55 o
   5  10  18      139.50      163.89     40.73 o
  -6  11  18      198.42      351.18     82.95 o
  -5  11  18      315.20      371.31     38.72 o
  -4  11  18      353.97      362.89     30.86 o
  -3  11  18     1002.01     1027.65     47.87 o
  -2  11  18       48.43       22.40     21.12 o
  -1  11  18      927.24      990.70     46.50 o
   0  11  18        0.66        5.28     19.75 o
   1  11  18      220.59      206.78     25.97 o
   2  11  18       82.13       73.78     23.19 o
   3  11  18       28.00       47.01     28.74 o
   4  11  18        1.46       22.40     33.95 o
  -5  12  18      115.99       35.57     32.41 o
  -4  12  18      757.63      762.17     51.92 o
  -3  12  18      111.67       63.31     21.39 o
  -2  12  18      332.20      264.89     25.55 o
  -1  12  18      185.92      161.24     29.70 o
   0  12  18       15.09      -17.09     18.75 o
   1  12  18       13.12      -19.71     19.71 o
   2  12  18        1.96       -1.33     21.55 o
   3  12  18        3.14      -26.30     26.30 o
   4  12  18       22.09       -9.31     40.96 o
  -5  13  18      346.57      390.35     40.68 o
  -4  13  18        0.40      -23.89     24.73 o
  -3  13  18      349.61      411.57     31.94 o
  -2  13  18      103.55       53.37     19.83 o
  -1  13  18      566.98      589.61     43.26 o
   0  13  18        0.74      -13.25     18.77 o
   1  13  18        1.05       25.09     21.42 o
   2  13  18        7.39       -4.41     25.63 o
   3  13  18       56.31       50.48     31.16 o
   4  13  18        1.57      -38.97     38.97 o
  -5  14  18        7.42      -14.28     26.97 o
  -4  14  18      101.56      127.99     29.15 o
  -3  14  18       42.55       18.00     21.65 o
  -2  14  18      192.19      177.14     23.33 o
  -1  14  18     1437.94     1461.14     60.01 o
   0  14  18       20.52       23.12     20.36 o
   1  14  18     2670.29     2812.90     72.96 o
   2  14  18       86.23      105.63     30.16 o
   3  14  18     1455.43     1523.78     67.92 o
   4  14  18        0.85       -1.48     40.19 o
  -5  15  18      117.52      143.83     32.37 o
  -4  15  18      293.62      334.40     37.68 o
  -3  15  18      253.91      198.08     36.62 o
  -2  15  18      240.64      232.83     25.54 o
  -1  15  18      740.31      722.77     48.23 o
   0  15  18       43.88       26.60     21.12 o
   1  15  18       38.66       28.84     28.53 o
   2  15  18       59.40      110.47     32.41 o
   3  15  18      106.89       81.79     33.92 o
   4  15  18       19.70       35.41     42.88 o
  -5  16  18      225.03      166.36     65.40 o
  -4  16  18       99.03      106.47     29.35 o
  -3  16  18      164.63      135.63     28.47 o
  -2  16  18      252.91      198.90     28.68 o
  -1  16  18       30.85       18.77     25.77 o
   0  16  18       28.57       15.74     27.06 o
   1  16  18       72.96       76.38     28.92 o
   2  16  18       42.06      -26.28     26.28 o
   3  16  18      300.13      289.37     41.26 o
  -4  17  18       65.77       60.19     37.14 o
  -3  17  18     1129.91     1252.53     55.77 o
  -2  17  18      212.01      280.19     44.72 o
  -1  17  18      806.24      906.21     91.08 o
   0  17  18      175.06      198.42     28.22 o
   1  17  18      634.73      617.90     48.13 o
   2  17  18        0.69      -25.84     25.84 o
   3  17  18        3.46      -22.71     30.80 o
  -4  18  18        9.92       -5.88     28.30 o
  -3  18  18      372.99      371.77     36.74 o
  -2  18  18      120.87       86.35     36.20 o
  -1  18  18      254.68      225.69     35.17 o
   0  18  18      347.33      385.97     70.44 o
   1  18  18      292.35      297.49     38.76 o
   2  18  18       99.62      131.29     33.67 o
   3  18  18      114.58      109.44     51.19 o
  -4  19  18      104.53      105.52     53.41 o
  -3  19  18       62.35       52.89     28.69 o
  -2  19  18      210.70      202.38     44.72 o
  -1  19  18      509.26      595.07     51.05 o
   0  19  18      134.24      119.78     40.40 o
   1  19  18        0.65       -7.02     27.03 o
   2  19  18       15.38       21.91     31.33 o
  -3  20  18       33.54       57.81     33.39 o
  -2  20  18        1.96       -8.37     35.12 o
  -1  20  18       14.97      108.19     51.28 o
   0  20  18       42.28       20.47     28.62 o
   1  20  18        0.50       -5.74     32.18 o
   2  20  18      212.32      175.98     55.46 o
  -3  21  18        2.79       52.66     61.49 o
  -2  21  18      828.91     1106.22    152.13 o
  -1  21  18       68.46       29.83     48.53 o
   0  21  18      353.61      356.24     40.39 o
   1  21  18       67.36        7.35     30.72 o
   2  21  18       58.86      -12.71     41.03 o
  -2  22  18      137.38      101.31     55.41 o
  -1  22  18      137.99       82.09     44.46 o
   0  22  18      671.33      707.44     66.07 o
   1  22  18        0.27       -4.70     29.44 o
  -5   0  19       53.87       37.88     37.92 o
  -3   0  19        1.80      -14.72     31.11 o
  -1   0  19      315.36      280.29     41.08 o
   1   0  19      101.02       72.16     48.19 o
   3   0  19      150.17      157.81     39.35 o
   5   0  19      131.56       84.41     46.51 o
  -6   1  19      382.36      359.24     41.80 o
  -5   1  19        0.30      -18.71     24.07 o
  -4   1  19      921.23      966.52     50.85 o
  -3   1  19        5.30        7.20     20.25 o
  -2   1  19     1357.33     1263.86     49.31 o
  -1   1  19       99.76       98.48     23.86 o
   0   1  19       21.67       13.90     20.44 o
   1   1  19       71.39       73.53     26.12 o
   2   1  19      140.45      181.47     39.82 o
   3   1  19        4.01      -14.12     22.96 o
   4   1  19      286.18      315.50     39.41 o
   5   1  19        0.94      -26.32     28.43 o
  -6   2  19       27.58       14.03     29.45 o
  -5   2  19        2.01      -23.89     23.89 o
  -4   2  19      671.18      665.53     44.41 o
  -3   2  19       22.20        2.96     19.90 o
  -2   2  19     2522.72     2624.48     70.44 o
  -1   2  19       22.72      -13.66     19.04 o
   0   2  19     3255.44     3317.34     77.72 o
   1   2  19      495.74      480.71     39.75 o
   2   2  19     1380.06     1567.57     97.63 o
   3   2  19       27.19       30.51     24.50 o
   4   2  19      436.09      506.95     63.34 o
   5   2  19        4.54      -28.99     28.99 o
  -6   3  19      134.87      128.70     34.63 o
  -5   3  19      439.64      500.49     46.86 o
  -4   3  19       95.78       85.96     26.00 o
  -3   3  19      432.00      332.62     55.13 o
  -2   3  19        0.90       -6.66     21.12 o
  -1   3  19       37.29       -0.38     19.51 o
   0   3  19       34.26       21.02     20.69 o
   1   3  19       64.21       63.56     25.94 o
   2   3  19       19.07       17.85     26.09 o
   3   3  19      534.31      574.17     40.86 o
   4   3  19       22.05      -26.38     26.38 o
   5   3  19       92.68       49.70     30.77 o
  -6   4  19      318.23      318.40     38.34 o
  -5   4  19       59.75       48.24     27.97 o
  -4   4  19      123.32       85.49     30.59 o
  -3   4  19       48.70       23.13     22.60 o
  -2   4  19        0.50      -14.53     20.07 o
  -1   4  19       56.55       38.87     21.59 o
   0   4  19        7.41      -18.22     18.56 o
   1   4  19       91.62       70.87     26.54 o
   2   4  19       17.43        8.77     23.74 o
   3   4  19        5.42      -22.22     22.22 o
   4   4  19      383.01      395.10     67.76 o
   5   4  19      150.21      166.73     34.75 o
  -6   5  19      250.61      250.16     37.55 o
  -5   5  19      698.00      765.14     48.33 o
  -4   5  19      441.59      433.63     36.81 o
  -3   5  19      580.71      659.19     41.92 o
  -2   5  19       18.04      -20.16     20.16 o
  -1   5  19       39.55       36.34     21.54 o
   0   5  19      170.96      243.72     31.81 o
   1   5  19       15.51        5.24     34.04 o
   2   5  19      192.23      205.35     38.75 o
   3   5  19      137.31      130.25     31.96 o
   4   5  19       16.01       -5.68     25.94 o
   5   5  19      143.46      213.66     42.63 o
  -6   6  19       30.61      -29.70     29.70 o
  -5   6  19       54.97       32.86     27.43 o
  -4   6  19       38.64       49.26     24.84 o
  -3   6  19     1303.18     1264.53     50.71 o
  -2   6  19      114.73       90.70     23.35 o
  -1   6  19     3738.88     3867.51     86.94 o
   0   6  19       20.76       16.28     23.54 o
   1   6  19     2720.35     2718.24     81.12 o
   2   6  19       33.31       69.94     27.89 o
   3   6  19      572.18      759.34     52.92 o
   4   6  19        7.58        2.48     27.60 o
   5   6  19       96.42      130.60     40.83 o
  -6   7  19       24.92       15.17     31.14 o
  -5   7  19      465.95      512.21     42.94 o
  -4   7  19      148.00       77.05     26.96 o
  -3   7  19      241.18      178.42     36.63 o
  -2   7  19       79.60       34.24     27.85 o
  -1   7  19      173.55      188.28     25.66 o
   0   7  19       97.16      154.62     28.45 o
   1   7  19       59.67       63.69     25.81 o
   2   7  19       88.58       78.32     25.01 o
   3   7  19       26.03       55.80     36.79 o
   4   7  19        8.28       18.51     25.43 o
  -5   8  19        8.67        8.57     27.46 o
  -4   8  19       32.53      -22.85     22.85 o
  -3   8  19        4.43       -4.12     23.56 o
  -2   8  19       48.15       18.28     21.53 o
  -1   8  19       13.71        6.26     23.28 o
   0   8  19       32.56       29.29     23.88 o
   1   8  19       63.90       58.15     25.30 o
   2   8  19      134.41      107.36     25.24 o
   3   8  19      171.88      157.43     34.23 o
   4   8  19      107.04       71.58     32.90 o
  -5   9  19      206.74      266.07     36.06 o
  -4   9  19       92.91       95.76     27.53 o
  -3   9  19      529.52      504.84     43.35 o
  -2   9  19      123.39      108.12     27.92 o
  -1   9  19       13.92       14.03     20.67 o
   0   9  19        0.59      -22.47     22.47 o
   1   9  19       42.91       20.51     27.60 o
   2   9  19      260.37      258.72     29.97 o
   3   9  19      214.67      236.47     36.41 o
   4   9  19       58.20       35.55     43.07 o
  -5  10  19      130.34       76.94     30.86 o
  -4  10  19       60.67       14.26     24.13 o
  -3  10  19      634.57      655.89     41.76 o
  -2  10  19      848.75      886.47     45.21 o
  -1  10  19     1303.73     1236.33     56.33 o
   0  10  19      842.01      922.35     51.85 o
   1  10  19      378.96      354.55     32.12 o
   2  10  19      481.96      546.69     37.29 o
   3  10  19      371.53      439.17     56.17 o
   4  10  19      125.91       97.75     46.02 o
  -5  11  19        1.05      -27.13     27.13 o
  -4  11  19      187.27      152.06     26.98 o
  -3  11  19       60.63       34.71     24.60 o
  -2  11  19       63.83       19.59     22.54 o
  -1  11  19        3.85       -0.76     24.43 o
   0  11  19       17.03        5.15     24.07 o
   1  11  19        0.25        5.43     20.43 o
   2  11  19      425.37      505.73     36.36 o
   3  11  19       34.68      -26.04     35.56 o
   4  11  19      284.36      399.18     59.91 o
  -5  12  19       50.65       63.25     29.41 o
  -4  12  19       57.18       58.90     23.40 o
  -3  12  19       47.61       12.68     21.84 o
  -2  12  19      106.66       87.10     24.43 o
  -1  12  19       29.87       52.07     25.10 o
   0  12  19      453.55      497.92     41.55 o
   1  12  19       49.02       47.54     23.12 o
   2  12  19      475.98      472.12     36.32 o
   3  12  19       41.20       73.27     42.99 o
   4  12  19      129.13       76.47     48.20 o
  -5  13  19       49.57       36.90     29.49 o
  -4  13  19      733.12      845.11     49.32 o
  -3  13  19        8.76      -12.42     21.03 o
  -2  13  19      424.27      415.60     35.57 o
  -1  13  19      111.60       92.18     29.57 o
   0  13  19      159.36      114.98     34.18 o
   1  13  19      162.70      138.11     25.62 o
   2  13  19      351.36      448.36     44.59 o
   3  13  19      162.46      153.44     36.77 o
   4  13  19      116.99      172.76     52.19 o
  -4  14  19      546.26      568.06     49.84 o
  -3  14  19       63.28       18.19     22.15 o
  -2  14  19     1214.23     1262.03     51.60 o
  -1  14  19      100.28      101.53     27.47 o
   0  14  19     1533.29     1702.20     81.39 o
   1  14  19       27.27      -16.24     22.96 o
   2  14  19      711.22      724.58     53.03 o
   3  14  19       15.32       42.56     31.55 o
  -4  15  19      126.37      116.63     32.04 o
  -3  15  19       26.92       -1.34     24.62 o
  -2  15  19       13.61       -6.16     31.76 o
  -1  15  19        0.17        8.71     26.76 o
   0  15  19        2.07      -13.82     25.65 o
   1  15  19        6.94      -26.95     26.95 o
   2  15  19       17.61       16.69     29.70 o
   3  15  19      161.24       91.95     36.76 o
  -4  16  19        0.46      -27.61     27.61 o
  -3  16  19       21.93       -1.21     25.89 o
  -2  16  19      243.03      209.92     37.09 o
  -1  16  19        4.69      -18.69     25.30 o
   0  16  19       20.61       -4.13     26.48 o
   1  16  19       74.82       48.45     40.65 o
   2  16  19      111.84       71.89     29.89 o
   3  16  19      214.53      189.16     54.21 o
  -4  17  19      110.25       51.05     30.11 o
  -3  17  19      324.36      352.29     38.30 o
  -2  17  19        3.25        3.54     28.18 o
  -1  17  19      586.59      616.53     47.35 o
   0  17  19      396.96      443.33     41.71 o
   1  17  19       24.73       50.08     29.80 o
   2  17  19      124.62      101.45     35.17 o
   3  17  19       29.41       75.28     47.29 o
  -3  18  19      259.09      309.70     36.24 o
  -2  18  19      601.30      640.91     60.17 o
  -1  18  19      210.50      270.14     37.70 o
   0  18  19      449.92      444.00     42.43 o
   1  18  19      581.03      651.55     51.66 o
   2  18  19      146.38      144.56     36.89 o
  -3  19  19      353.67      420.18     46.62 o
  -2  19  19        3.82       17.82     36.74 o
  -1  19  19       96.16       64.67     29.03 o
   0  19  19       28.35      -26.10     26.10 o
   1  19  19       60.24       53.98     31.10 o
   2  19  19        2.33      -15.28     31.01 o
  -2  20  19        0.66      -12.93     38.43 o
  -1  20  19       34.76       24.21     52.78 o
   0  20  19       34.21       34.35     45.01 o
   1  20  19      128.25       94.80     34.07 o
  -1  21  19        0.31       12.96     52.66 o
   0  21  19       12.29      -30.53     30.53 o
  -4   0  20       34.27      -26.80     33.09 o
  -2   0  20      306.04      305.30     46.31 o
   0   0  20       22.52       56.73     32.10 o
   2   0  20      962.00     1164.38    101.31 o
   4   0  20      292.82      282.70     52.18 o
  -5   1  20      194.40      161.56     38.39 o
  -4   1  20        1.51       -8.91     24.23 o
  -3   1  20       15.07        2.29     22.28 o
  -2   1  20      102.82      119.04     25.91 o
  -1   1  20      734.83      865.97     52.25 o
   0   1  20      140.51      133.47     25.84 o
   1   1  20      397.65      460.17     50.67 o
   2   1  20        3.64      -19.64     34.19 o
   3   1  20      197.00      278.32     39.38 o
   4   1  20       77.17       89.23     31.53 o
  -5   2  20      903.50      907.40     53.79 o
  -4   2  20      575.37      666.57     44.22 o
  -3   2  20     1715.33     1680.32     58.96 o
  -2   2  20      719.32      723.36     43.01 o
  -1   2  20     1515.81     1391.05     50.99 o
   0   2  20      195.78      168.94     37.51 o
   1   2  20      388.39      360.25     47.79 o
   2   2  20      113.48       94.41     40.04 o
   3   2  20       72.37       52.17     31.86 o
   4   2  20       94.14       78.20     36.10 o
  -5   3  20      136.85       96.11     30.94 o
  -4   3  20       15.28        3.41     24.87 o
  -3   3  20      201.47      191.29     30.54 o
  -2   3  20       70.20      103.76     26.02 o
  -1   3  20      169.33      202.97     26.67 o
   0   3  20      464.86      519.20     35.53 o
   1   3  20       27.64       10.13     24.57 o
   2   3  20      658.53      880.63     74.57 o
   3   3  20       10.90      -29.09     29.09 o
   4   3  20       87.06       93.00     30.64 o
  -5   4  20        5.96       -5.94     33.15 o
  -4   4  20       24.65       12.86     23.76 o
  -3   4  20        3.06       -3.01     21.80 o
  -2   4  20       17.82       29.61     23.04 o
  -1   4  20        5.54       -7.91     20.58 o
   0   4  20      182.93      155.63     31.37 o
   1   4  20      408.22      486.43     90.97 o
   2   4  20      124.47      164.59     54.61 o
   3   4  20      362.65      439.88     45.00 o
   4   4  20      315.53      334.28     36.65 o
  -5   5  20        8.48      -26.55     26.55 o
  -4   5  20      155.12      164.00     30.12 o
  -3   5  20       94.87      104.71     26.86 o
  -2   5  20       12.11       -9.00     20.71 o
  -1   5  20      139.74      117.22     25.01 o
   0   5  20       24.00       22.21     25.44 o
   1   5  20      602.59      582.51     44.01 o
   2   5  20      259.98      256.24     43.87 o
   3   5  20      255.89      250.48     38.82 o
   4   5  20       50.94       86.75     31.09 o
  -5   6  20        6.17       -5.52     26.92 o
  -4   6  20     1306.91     1402.46     62.08 o
  -3   6  20      106.37       52.39     23.59 o
  -2   6  20     1705.31     1660.91     56.90 o
  -1   6  20       64.03       46.76     22.57 o
   0   6  20      679.96      649.56     49.62 o
   1   6  20       61.55       72.35     26.51 o
   2   6  20      260.16      138.83     75.32 o
   3   6  20       16.20        9.72     30.38 o
   4   6  20       20.92       49.73     36.25 o
  -5   7  20       23.45       12.12     27.46 o
  -4   7  20      129.00      108.11     29.69 o
  -3   7  20       75.79       91.11     25.60 o
  -2   7  20       39.43        5.91     23.30 o
  -1   7  20      131.25      147.51     25.96 o
   0   7  20      181.60      147.79     29.85 o
   1   7  20      470.54      538.44     43.98 o
   2   7  20      241.21      265.78     45.32 o
   3   7  20       88.85       38.59     39.99 o
   4   7  20      164.32      195.64    158.67 o
  -5   8  20       32.82       11.87     28.72 o
  -4   8  20       63.75       57.03     27.88 o
  -3   8  20       11.51      -18.47     23.84 o
  -2   8  20       92.70       64.56     26.37 o
  -1   8  20       82.88       98.22     23.61 o
   0   8  20        7.41      -23.96     23.96 o
   1   8  20      242.66      321.92     41.05 o
   2   8  20       28.33        3.60     27.38 o
   3   8  20      561.91      642.64     51.22 o
   4   8  20        4.95      -15.00     40.52 o
  -5   9  20       10.82       -4.20     36.25 o
  -4   9  20       39.04       46.31     27.25 o
  -3   9  20       42.26       19.37     24.29 o
  -2   9  20       23.37        1.68     22.21 o
  -1   9  20       54.87       33.82     25.59 o
   0   9  20      623.07      727.02     49.25 o
   1   9  20       14.57       -8.97     25.16 o
   2   9  20      273.51      309.21     32.05 o
   3   9  20       68.76       88.02     34.63 o
   4   9  20      131.40      125.10     51.49 o
  -5  10  20      145.79      105.60     48.88 o
  -4  10  20      374.85      343.06     56.25 o
  -3  10  20      624.09      589.74     42.01 o
  -2  10  20     1184.59     1156.19     50.70 o
  -1  10  20      376.21      399.21     40.15 o
   0  10  20      949.99      923.58     53.90 o
   1  10  20      104.10      131.59     31.09 o
   2  10  20      190.65      157.58     28.99 o
   3  10  20       85.43       43.25     41.13 o
   4  10  20       69.61        3.83     89.83 o
  -5  11  20      264.13      252.38     57.49 o
  -4  11  20        3.79        1.88     35.27 o
  -3  11  20        8.57      -24.07     24.07 o
  -2  11  20       25.55       11.11     23.40 o
  -1  11  20      159.32      182.54     35.34 o
   0  11  20       43.00       32.33     27.19 o
   1  11  20      260.45      277.00     48.63 o
   2  11  20       11.86      -11.45     23.33 o
   3  11  20       74.59      129.12     69.35 o
  -4  12  20       71.58       26.65     26.51 o
  -3  12  20       15.20      -22.84     22.84 o
  -2  12  20       96.41      108.11     26.89 o
  -1  12  20       18.67       -3.35     25.40 o
   0  12  20       94.24      128.43     31.51 o
   1  12  20       16.86       -0.95     26.65 o
   2  12  20       65.18       40.69     24.45 o
   3  12  20        2.65       -7.58     37.27 o
  -4  13  20        2.04      -25.63     25.63 o
  -3  13  20       21.05        1.99     24.19 o
  -2  13  20      586.14      608.95     47.78 o
  -1  13  20        9.64      -24.86     24.86 o
   0  13  20      464.13      514.03     44.71 o
   1  13  20       61.78       68.26     27.13 o
   2  13  20       45.78       10.57     31.53 o
   3  13  20       22.04        5.63     40.59 o
  -4  14  20       23.70       -9.64     27.21 o
  -3  14  20      905.75      915.93     50.66 o
  -2  14  20       35.61       58.24     29.24 o
  -1  14  20     1047.78     1082.02     67.98 o
   0  14  20        6.67       16.86     28.91 o
   1  14  20      257.88      183.66     33.48 o
   2  14  20       35.19        9.32     50.51 o
   3  14  20      101.37      123.52     45.89 o
  -4  15  20       38.36       23.56     27.96 o
  -3  15  20        0.27      -25.09     25.09 o
  -2  15  20       32.48      -21.81     26.69 o
  -1  15  20       40.37      -11.03     27.14 o
   0  15  20       75.43       98.17     31.82 o
   1  15  20       22.79       36.99     37.11 o
   2  15  20       91.85       56.70     33.93 o
  -3  16  20       33.48      -26.71     29.18 o
  -2  16  20        0.88      -20.21     27.69 o
  -1  16  20      168.03      193.15     35.32 o
   0  16  20        4.12       24.94     27.71 o
   1  16  20       44.81       48.07     31.51 o
   2  16  20      363.50      382.68     44.14 o
  -3  17  20        1.30      -29.93     29.93 o
  -2  17  20       23.45       -7.37     29.88 o
  -1  17  20       56.51       -5.63     29.64 o
   0  17  20      162.26      156.47     41.01 o
   1  17  20      229.36      251.04     38.74 o
   2  17  20       32.45       25.40     33.75 o
  -2  18  20      225.46      363.06     50.59 o
  -1  18  20      228.99      242.73     39.00 o
   0  18  20      368.38      371.87     55.81 o
   1  18  20       93.16       44.74     34.21 o
  -2  19  20       56.80       67.35     93.39 o
  -1  19  20      148.01      141.89     41.50 o
   0  19  20      140.79       49.78     52.20 o
  -5   0  21        1.75       31.21     47.10 o
  -3   0  21        0.38       -6.25     34.58 o
  -1   0  21      422.87      395.98     48.67 o
   1   0  21     1171.41     1407.83    111.17 o
   3   0  21     1568.29     1413.11    110.37 o
  -5   1  21      148.59      162.18     33.29 o
  -4   1  21      203.40      225.95     29.64 o
  -3   1  21      340.57      364.29     36.33 o
  -2   1  21       11.72       19.31     21.54 o
  -1   1  21      111.07       86.45     24.74 o
   0   1  21      197.19      221.25     30.04 o
   1   1  21       27.39       73.98     35.53 o
   2   1  21       84.00       53.56     40.37 o
   3   1  21        0.58      -34.59     34.59 o
   4   1  21        3.36       15.30     34.92 o
  -5   2  21       49.22       40.85     29.35 o
  -4   2  21      554.58      503.27     48.56 o
  -3   2  21      245.99      210.60     32.51 o
  -2   2  21      295.47      252.48     31.84 o
  -1   2  21       21.39      -20.23     20.67 o
   0   2  21      178.88      122.31     54.98 o
   1   2  21       33.85        1.71     31.67 o
   2   2  21       16.94       57.24     34.68 o
   3   2  21        1.72      -20.22     37.60 o
   4   2  21       20.38        7.13     33.21 o
  -5   3  21       60.80       23.00     37.82 o
  -4   3  21       83.37       98.59     29.50 o
  -3   3  21      399.95      465.09     38.18 o
  -2   3  21       51.59       25.89     24.76 o
  -1   3  21     1172.66     1195.34     51.75 o
   0   3  21       11.79      -24.83     24.83 o
   1   3  21       32.39       17.07     36.16 o
   2   3  21        3.70       14.83     37.92 o
   3   3  21       31.00       -6.63     37.47 o
   4   3  21       38.76      100.50     36.62 o
  -5   4  21        0.13        1.85     27.97 o
  -4   4  21      107.35       79.13     28.02 o
  -3   4  21      151.57      161.66     29.47 o
  -2   4  21      181.90      187.05     28.99 o
  -1   4  21      491.36      561.89     43.50 o
   0   4  21      353.55      463.48     42.53 o
   1   4  21      647.69      778.14     65.38 o
   2   4  21      330.00      369.00     51.19 o
   3   4  21      150.53      113.27     43.44 o
   4   4  21      178.46      263.74     42.67 o
  -5   5  21        0.17       12.50     28.42 o
  -4   5  21       47.34       23.67     27.92 o
  -3   5  21       72.61       86.24     28.38 o
  -2   5  21     1124.67     1195.56     51.44 o
  -1   5  21      319.77      351.93     33.56 o
   0   5  21      369.75      332.27     39.75 o
   1   5  21       26.66       30.31     27.27 o
   2   5  21       60.99       49.23     38.50 o
   3   5  21       53.38       79.70     40.83 o
   4   5  21       15.89      -43.90     43.90 o
  -5   6  21      866.70      874.51     54.12 o
  -4   6  21        3.42      -10.86     25.30 o
  -3   6  21      363.08      338.21     47.57 o
  -2   6  21       37.55       22.10     24.25 o
  -1   6  21      396.75      343.28     33.35 o
   0   6  21       31.15       25.23     28.23 o
   1   6  21       53.98       26.73     35.40 o
   2   6  21       25.32        3.88     50.71 o
   3   6  21       46.31        3.91     38.25 o
  -5   7  21        0.68       10.84     29.02 o
  -4   7  21       27.93       42.51     27.57 o
  -3   7  21      141.93      112.65     27.67 o
  -2   7  21      289.55      355.98     44.25 o
  -1   7  21      170.27      118.23     31.47 o
   0   7  21       69.85       81.93     29.29 o
   1   7  21      109.71       99.11     34.08 o
   2   7  21       62.76       44.85     36.29 o
   3   7  21       17.37        8.29     32.37 o
  -4   8  21       52.30       42.87     29.67 o
  -3   8  21       66.94       39.55     26.04 o
  -2   8  21      168.15      174.24     29.06 o
  -1   8  21        2.63      -25.02     25.02 o
   0   8  21      853.07      932.48     55.13 o
   1   8  21       20.60       44.74     27.42 o
   2   8  21      464.84      503.11     55.10 o
   3   8  21      126.42      144.98     42.39 o
  -4   9  21      276.37      288.89     43.40 o
  -3   9  21      519.81      519.98     41.80 o
  -2   9  21       87.16       91.11     27.71 o
  -1   9  21      503.51      485.10     43.83 o
   0   9  21       24.14       13.25     45.20 o
   1   9  21      362.85      366.64     40.78 o
   2   9  21        1.84      -15.79     33.90 o
   3   9  21        7.09       24.37     32.11 o
  -4  10  21       58.31       60.80     33.07 o
  -3  10  21      453.01      389.00     37.04 o
  -2  10  21      165.19      166.41     34.71 o
  -1  10  21        0.51       10.34     25.30 o
   0  10  21       41.83       37.33     27.73 o
   1  10  21       37.31       21.03     28.46 o
   2  10  21       19.06       34.56     35.09 o
   3  10  21       34.21        5.90     42.82 o
  -4  11  21      301.52      322.69     38.48 o
  -3  11  21       32.50       24.12     27.49 o
  -2  11  21      426.39      388.30     42.68 o
  -1  11  21      102.33      119.17     31.37 o
   0  11  21      181.23      198.70     34.74 o
   1  11  21       13.68       19.61     27.61 o
   2  11  21      190.96      241.66     46.56 o
   3  11  21        7.87       11.96     42.37 o
  -4  12  21       42.85       35.10     29.50 o
  -3  12  21      114.10      123.09     30.46 o
  -2  12  21      170.97      172.86     34.96 o
  -1  12  21      148.22      162.00     45.08 o
   0  12  21      109.04       89.74     31.50 o
   1  12  21     1000.85     1179.38     62.43 o
   2  12  21      415.75      416.57     93.62 o
  -3  13  21       30.08       11.83     25.35 o
  -2  13  21      202.35      209.87     37.47 o
  -1  13  21       52.22        5.86     29.26 o
   0  13  21      186.59      199.72     43.96 o
   1  13  21       10.46      -25.70     26.64 o
   2  13  21      260.51      273.14     51.76 o
  -3  14  21        0.12      -25.53     25.53 o
  -2  14  21      226.65      177.03     52.68 o
  -1  14  21       19.23       -2.29     29.12 o
   0  14  21        2.83       -0.87     27.30 o
   1  14  21       94.13       79.34     32.55 o
   2  14  21        0.01      -39.50     39.50 o
  -3  15  21      250.44      244.24     47.91 o
  -2  15  21        5.77       -3.38     32.51 o
  -1  15  21      169.56      104.34     34.67 o
   0  15  21       69.25       47.14     31.50 o
   1  15  21      110.66       66.97     42.64 o
   2  15  21        6.88      -41.24     41.24 o
  -2  16  21        6.10      -35.24     35.24 o
  -1  16  21      865.23     1074.71    101.15 o
   0  16  21       14.58       -1.31     29.40 o
   1  16  21      471.82      566.31    135.72 o
  -2  17  21      143.20      174.48     38.49 o
  -1  17  21        3.05        4.79     30.39 o
   0  17  21      238.53      250.80     47.54 o
  -4   0  22      272.98      320.72     52.03 o
  -2   0  22     2400.12     2490.38    105.22 o
   0   0  22     1398.18     1440.42    115.30 o
   2   0  22      307.50      342.01     74.00 o
  -4   1  22       49.28       57.93     29.24 o
  -3   1  22      200.91      119.70     38.62 o
  -2   1  22       41.72       65.04     26.59 o
  -1   1  22      375.14      330.71     38.52 o
   0   1  22       91.10       99.09     31.53 o
   1   1  22       28.17       -4.45     43.65 o
   2   1  22       40.05       69.75     40.88 o
   3   1  22        0.25      -10.66     90.23 o
  -4   2  22       16.96      -27.46     27.46 o
  -3   2  22        7.36      -23.59     23.59 o
  -2   2  22      232.71      146.23     30.61 o
  -1   2  22      118.72       87.96     27.42 o
   0   2  22       97.98       88.82     32.07 o
   1   2  22       38.48       55.03     39.04 o
   2   2  22       47.59       51.76     38.67 o
   3   2  22        3.26       25.99     39.22 o
  -4   3  22      110.15       93.01     30.80 o
  -3   3  22        2.93        9.30     24.21 o
  -2   3  22      276.51      185.17     30.71 o
  -1   3  22      111.57      102.20     27.44 o
   0   3  22        5.43      -21.75     25.91 o
   1   3  22      100.17       54.65     56.96 o
   2   3  22      127.69       50.56     40.88 o
   3   3  22       80.50      167.05     44.66 o
  -4   4  22      222.49      235.88     34.90 o
  -3   4  22      551.64      646.22     45.82 o
  -2   4  22      199.35      187.50     30.18 o
  -1   4  22      420.28      498.79     38.53 o
   0   4  22      409.95      439.91     47.07 o
   1   4  22      906.57     1178.07     77.56 o
   2   4  22      275.82      328.06     62.18 o
   3   4  22       78.87       54.58     40.93 o
  -4   5  22       23.55       35.05     29.38 o
  -3   5  22      305.31      239.61     35.06 o
  -2   5  22        1.38      -15.34     25.09 o
  -1   5  22        2.73      -26.68     28.70 o
   0   5  22        4.79      -25.34     25.84 o
   1   5  22       19.04       48.65     38.43 o
   2   5  22       48.22       70.48     47.90 o
   3   5  22      207.84      241.09     51.44 o
  -4   6  22      139.33       76.75     30.09 o
  -3   6  22       24.28       22.62     25.44 o
  -2   6  22       42.74        4.97     23.99 o
  -1   6  22       58.16       59.68     30.17 o
   0   6  22        4.86      -36.07     36.07 o
   1   6  22       76.14      108.53     39.96 o
   2   6  22        3.59      -39.58     39.58 o
   3   6  22       12.85      -21.92     40.16 o
  -4   7  22      170.38      143.43     31.89 o
  -3   7  22      270.99      208.86     34.58 o
  -2   7  22       12.08        0.67     24.84 o
  -1   7  22        0.32        6.43     29.64 o
   0   7  22        2.90      -23.48     28.76 o
   1   7  22       42.84       28.92     28.28 o
   2   7  22       74.75      154.80     43.03 o
   3   7  22      153.16      204.66     51.57 o
  -4   8  22        1.09       -5.34     28.31 o
  -3   8  22      139.39      140.19     30.58 o
  -2   8  22      123.77      103.34     28.55 o
  -1   8  22     1363.63     1420.86     65.42 o
   0   8  22       50.09       42.28     37.55 o
   1   8  22      439.53      376.30     42.46 o
   2   8  22       36.17       13.72     38.01 o
  -4   9  22      299.16      333.57     38.65 o
  -3   9  22        7.04       -8.21     25.37 o
  -2   9  22        7.11       33.36     29.76 o
  -1   9  22        4.80      -43.69     43.69 o
   0   9  22        6.66       -8.42     28.89 o
   1   9  22      127.38      112.85     33.01 o
   2   9  22      156.80      168.28     46.03 o
  -3  10  22       61.49        0.04     28.34 o
  -2  10  22       42.36       36.55     32.05 o
  -1  10  22      175.28      156.83     33.93 o
   0  10  22        0.01      -26.70     26.70 o
   1  10  22        0.46       32.53     29.71 o
   2  10  22       29.48      -21.41     37.94 o
  -3  11  22      108.75       71.30     39.64 o
  -2  11  22        7.47      -19.50     28.01 o
  -1  11  22        2.79        7.81     27.79 o
   0  11  22       52.22       71.72     33.72 o
   1  11  22       57.19       98.12     36.35 o
   2  11  22       77.13       48.00     45.26 o
  -3  12  22      246.92      235.16     35.77 o
  -2  12  22      319.91      309.58     40.87 o
  -1  12  22      160.96      155.19     34.34 o
   0  12  22      806.48      920.47     58.29 o
   1  12  22      105.76      112.17     34.36 o
   2  12  22      231.11      265.71     76.64 o
  -3  13  22      108.62       86.96     67.92 o
  -2  13  22      299.03      310.60     41.52 o
  -1  13  22      124.13       98.17     32.48 o
   0  13  22        6.45        9.63     29.54 o
   1  13  22       14.83       17.77     32.63 o
  -2  14  22        5.13      -17.12     31.22 o
  -1  14  22        5.68       11.93     29.39 o
   0  14  22       18.01      -29.89     29.89 o
   1  14  22       14.46       -7.41     41.05 o
  -1  15  22        6.75      -30.93     30.93 o
   0  15  22       37.41       70.87     33.17 o
  -3   0  23      513.13      601.64     64.51 o
  -1   0  23     1089.23     1294.70     84.96 o
   1   0  23      371.75      407.63     81.00 o
  -4   1  23       64.69       13.07     30.89 o
  -3   1  23        0.07      -21.19     26.53 o
  -2   1  23       37.29       41.72     26.45 o
  -1   1  23       30.55       16.19     25.96 o
   0   1  23      106.94       67.86     40.57 o
   1   1  23      251.28      315.00     52.17 o
   2   1  23       53.35       44.08     40.83 o
  -4   2  23        0.68      -27.62     30.37 o
  -3   2  23      183.60      156.66     32.75 o
  -2   2  23        1.55       -3.56     25.83 o
  -1   2  23      825.65      852.19     49.24 o
   0   2  23       18.09      -32.39     33.52 o
   1   2  23       12.91      -10.37     39.52 o
   2   2  23      239.42      232.70     48.30 o
  -4   3  23       55.95       14.99     46.54 o
  -3   3  23       23.53       10.87     27.78 o
  -2   3  23      119.91       67.15     30.12 o
  -1   3  23      178.84      212.18     39.57 o
   0   3  23       96.10       67.67     30.47 o
   1   3  23       38.48       18.58     40.63 o
   2   3  23       11.90      -40.61     40.61 o
  -3   4  23      239.20      165.82     35.27 o
  -2   4  23      391.27      408.26     39.73 o
  -1   4  23       39.89      -17.55     30.02 o
   0   4  23      175.22      157.08     36.71 o
   1   4  23       12.39      -36.66     36.66 o
   2   4  23        5.92       -0.38     40.27 o
  -3   5  23        2.77      -25.44     28.49 o
  -2   5  23       28.03       62.47     32.13 o
  -1   5  23       12.55       -7.33     29.53 o
   0   5  23      259.25      291.85     39.90 o
   1   5  23        2.26      -22.08     37.45 o
   2   5  23      143.50      128.86     83.52 o
  -3   6  23      114.33       82.09     31.29 o
  -2   6  23        6.63       -8.68     25.94 o
  -1   6  23      137.00      127.33     33.85 o
   0   6  23       13.43      -28.84     28.84 o
   1   6  23       18.78       16.83     34.88 o
   2   6  23        2.17       28.63     40.27 o
  -3   7  23       14.75      -21.21     32.80 o
  -2   7  23        4.64      -24.71     24.71 o
  -1   7  23       38.61       66.09     39.64 o
   0   7  23      221.58      259.01     39.09 o
   1   7  23       74.76       54.00     40.67 o
   2   7  23      257.66      313.91     50.26 o
  -3   8  23        5.83      -25.98     25.98 o
  -2   8  23      755.69      805.32     57.89 o
  -1   8  23       13.53        6.96     30.83 o
   0   8  23      387.08      354.94     52.72 o
   1   8  23       32.74      -27.46     37.02 o
   2   8  23      110.80      160.51     44.44 o
  -3   9  23       23.93      -17.71     27.41 o
  -2   9  23       96.48       66.89     32.79 o
  -1   9  23        0.63        2.49     30.04 o
   0   9  23       88.72       92.76     35.12 o
   1   9  23       23.47       23.89     31.02 o
  -2  10  23       30.00      -16.93     32.51 o
  -1  10  23        4.87       -8.22     46.77 o
   0  10  23       10.59      -14.49     29.06 o
   1  10  23       27.37       91.91     34.83 o
  -2  11  23       44.38       54.71     39.64 o
  -1  11  23       20.37       22.83     32.04 o
   0  11  23      112.28      125.47     54.20 o
   1  11  23       46.17       64.26     39.67 o
  -1  12  23      240.77      254.93     41.90 o
   0  12  23       24.57       46.89     30.53 o
  -2   0  24      181.92      117.34     42.33 o
   0   0  24       24.42       27.53     61.84 o
  -3   1  24       59.49      145.47     55.37 o
  -2   1  24       16.96      -12.16     28.70 o
  -1   1  24       21.44      -13.60     31.16 o
   0   1  24        1.45      -34.58     34.58 o
   1   1  24        7.11       -4.33     35.89 o
  -3   2  24        2.95      -38.82     38.82 o
  -2   2  24      231.14      136.65     32.56 o
  -1   2  24      245.41      322.67     44.32 o
   0   2  24        8.13       -9.18     37.35 o
   1   2  24      109.37       75.75     80.42 o
  -2   3  24      511.69      569.70     48.30 o
  -1   3  24        2.10      -30.38     30.38 o
   0   3  24      808.04     1008.29     77.77 o
   1   3  24       59.01       22.49     39.99 o
  -2   4  24       89.28       22.78     30.39 o
  -1   4  24       73.07       11.94     32.51 o
   0   4  24       30.98      -22.48     39.26 o
   1   4  24       10.03      -37.44     37.44 o
  -2   5  24      134.45      131.26     32.76 o
  -1   5  24      221.68      240.47     40.04 o
   0   5  24        3.61       22.52     41.13 o
   1   5  24      101.05       54.15     40.42 o
  -2   6  24       19.17       41.28     33.62 o
  -1   6  24        3.63      -30.34     30.34 o
   0   6  24      188.04      184.24     38.20 o
   1   6  24       56.59       44.70     42.39 o
  -2   7  24       60.92        4.53     49.39 o
  -1   7  24      167.02      184.33     64.32 o
   0   7  24        6.59      -31.21     31.21 o
  -1   8  24       96.89        8.78     33.04 o
   0   8  24        4.45      -12.80     31.56 o
 
